# Supplementary material for: Periodic Variation of Mutation Rates in Bacterial Genomes Associated with Replication Timing
Source: mBio. 2018 Aug 21;9(4):e01371-18. doi: 10.1128/mBio.01371-18 (PMC6106087; doi:10.1128/mBio.01371-18)
Supplement: DATA SET S1 [file mbo004184027sd1.xlsx]

## Sheet: V. fischeri mut
Lineage	Chromosome	Site	AncestralBase	MutatedBase	CODorIG	SYNorNONSYN	AACode	AAChange	GeneLocation	Strand	GeneName	Product	Coverage	Consensus
1	1	283022	T	C	IG	-	-	-	-	-	-	-	149	98.66
1	1	324603	T	C	COD	syn	AGT>AGC	S>S	324393:325044	+	-	opacity associated protein OapA	101	100
1	1	449392	T	C	IG	-	-	-	-	-	-	-	122	99.18
1	1	463232	A	G	COD	nonsyn	ATT>ACT	I>T	462315:463263	-	gshB	glutathione synthetase	109	100
1	1	466188	A	G	COD	nonsyn	TTC>CTC	F>L	465543:466698	-	metK	S-adenosylmethionine synthetase	162	98.77
1	1	492232	C	T	COD	nonsyn	ACA>ATA	T>I	491450:492308	+	thyA	thymidylate synthase	97	100
1	1	525098	C	T	COD	nonsyn	GCT>GTT	A>V	524424:525375	+	truB	tRNA pseudouridine synthase B	140	99.29
1	1	550862	G	A	IG	-	-	-	-	-	-	-	126	98.41
1	1	551905	A	G	COD	syn	GAA>GAG	E>E	550870:552109	+	-	chromosome partitioning ATPase	129	100
1	1	569796	C	T	COD	syn	ACG>ACA	T>T	568709:569987	-	codA	cytosine deaminase	129	99.22
1	1	599017	A	G	COD	syn	GAA>GAG	E>E	598795:599323	+	rimM	16S rRNA-processing protein RimM	72	100
1	1	621893	A	G	IG	-	-	-	-	-	-	-	115	100
1	1	638083	A	G	COD	syn	AAA>AAG	K>K	636814:640441	+	recB	exonuclease V subunit beta	111	100
1	1	642416	T	C	COD	syn	ACT>ACC	T>T	640433:642452	+	recD	exonuclease V subunit alpha	109	100
1	1	676897	A	G	COD	nonsyn	CAA>CGA	Q>R	676673:677189	+	hscB	co-chaperone HscB	101	98.02
1	1	749475	A	G	COD	syn	CGT>CGC	R>R	748685:749789	-	metN	DL-methionine transporter ATP-binding subunit	133	100
1	1	784347	T	C	COD	nonsyn	ATT>ACT	I>T	783046:784495	+	thiI	thiamine biosynthesis protein ThiI	96	100
1	1	797967	C	T	COD	nonsyn	ACA>ATA	T>I	797731:798766	+	apbE	thiamine biosynthesis lipoprotein	144	100
1	1	807183	G	A	COD	nonsyn	ATG>ATA	M>I	805953:807192	+	frsA	fermentation/respiration switch protein	92	98.91
1	1	849239	C	T	COD	nonsyn	GCT>ACT	A>T	847505:849380	-	-	methyl-accepting chemotaxis protein	108	100
1	1	927671	T	C	IG	-	-	-	-	-	-	-	96	100
1	1	941610	C	T	COD	syn	GTC>GTT	V>V	940743:942639	+	-	transporter	92	100
1	1	989873	A	G	COD	nonsyn	TAC>TGC	Y>C	989043:990126	+	serC	phosphoserine aminotransferase	104	100
1	1	991233	T	C	COD	syn	TTA>TTG	L>L	990215:991937	-	cydC	cysteine/glutathione ABC transporter membrane/ATP-binding protein	106	99.06
1	1	1178724	C	T	COD	nonsyn	CAT>TAT	H>Y	1177514:1179392	+	-	hypothetical protein	94	96.81
1	1	1190323	A	G	COD	syn	TTT>TTC	F>F	1190169:1190574	-	-	hypothetical protein	126	98.41
1	1	1253958	C	T	COD	syn	GAC>GAT	D>D	1253586:1254969	+	-	alpha-amylase	79	100
1	1	1259015	C	T	COD	nonsyn	ACA>ATA	T>I	1257768:1259166	+	-	hypothetical protein	83	100
1	1	1337057	T	C	COD	syn	GAA>GAG	E>E	1336198:1338475	-	nrdA	ribonucleotide-diphosphate reductase subunit alpha	85	96.47
1	1	1381063	A	G	COD	nonsyn	TAT>CAT	Y>H	1380358:1381411	-	aroH	phospho-2-dehydro-3-deoxyheptonate aldolase	99	100
1	1	1383832	T	C	COD	syn	GGA>GGG	G>G	1382586:1383942	-	-	hypothetical protein	72	98.61
1	1	1386790	C	T	IG	-	-	-	-	-	-	-	84	98.81
1	1	1390740	A	G	COD	nonsyn	GAA>GGA	E>G	1390528:1391818	+	-	C4-dicarboxylate anaerobic carrier	84	100
1	1	1580630	C	T	COD	nonsyn	TGG>TAG	W>*	1580478:1582026	-	aslA	acrylsulfatase-like protein	63	100
1	1	1615150	T	C	COD	nonsyn	CTC>CCC	L>P	1614410:1615541	+	-	threonine synthase	70	98.57
1	1	1745684	G	A	COD	syn	TCG>TCA	S>S	1745609:1746287	+	sanA	SanA protein	78	100
1	1	1781857	G	A	COD	nonsyn	TGG>TGA	W>*	1781698:1783975	+	pflB	pyruvate formate lyase I	104	97.12
1	1	1796048	A	T	COD	nonsyn	GAT>GAA	D>E	1795711:1797097	-	cysS	cysteinyl-tRNA synthetase	112	99.11
1	1	1840889	T	C	COD	syn	CCT>CCC	P>P	1840760:1841708	+	dusC	tRNA-dihydrouridine synthase C	107	100
1	1	1975529	C	T	COD	nonsyn	CGT>TGT	R>C	1975021:1975627	+	btuR	cob(I)yrinic acid a,c-diamide adenosyltransferase	120	99.17
1	1	2011536	C	T	COD	syn	TTG>TTA	L>L	2010605:2012096	-	norV	anaerobic nitric oxide reductase flavorubredoxin	120	100
1	1	2043083	A	G	COD	nonsyn	GTA>GCA	V>A	2042712:2044812	-	fadJ	multifunctional fatty acid oxidation complex subunit alpha	93	100
1	1	2058485	C	T	COD	nonsyn	GCA>ACA	A>T	2058263:2058878	-	ccmA	cytochrome c biogenesis protein CcmA	85	97.65
1	1	2127046	T	C	COD	nonsyn	GAT>GGT	D>G	2126675:2127752	-	zipA	cell division protein ZipA	92	100
1	1	2142344	G	A	COD	nonsyn	GTA>ATA	V>I	2141875:2142487	+	narP	DNA-binding response regulator in two-component regulatory system with NarQ	133	98.5
1	1	2144175	G	A	COD	nonsyn	GGC>AGC	G>S	2143856:2144216	+	yffB	arsenate reductase	140	100
1	1	2173382	G	A	COD	nonsyn	CGT>TGT	R>C	2173343:2174303	-	accA	acetyl-CoA carboxylase carboxyltransferase subunit alpha	94	96.81
1	1	2226378	G	A	COD	nonsyn	CGT>TGT	R>C	2225652:2226747	-	-	hypothetical protein	109	99.08
1	1	2248054	T	C	COD	nonsyn	TAC>CAC	Y>H	2247420:2249187	+	-	terminase, ATPase subunit	82	98.78
1	1	2293841	G	A	COD	nonsyn	GCA>ACA	A>T	2293594:2295064	+	-	sodium-linked D-alanine glycine permease	131	98.47
1	1	2326908	G	A	COD	nonsyn	TCA>TTA	S>L	2326081:2327875	-	lepA	GTP-binding protein LepA	102	99.02
1	1	2339079	T	C	IG	-	-	-	-	-	-	-	105	97.14
1	1	2346047	T	C	COD	syn	AAA>AAG	K>K	2344963:2346397	-	yaaJ	transporter	107	100
1	1	2415157	C	T	COD	syn	ATC>ATT	I>I	2414344:2415475	+	-	glycerate kinase	126	100
1	1	2444235	T	C	COD	nonsyn	TTA>TCA	L>S	2444044:2444728	+	can	carbonic anhydrase	135	100
1	1	2454919	T	C	COD	syn	GGA>GGG	G>G	2454621:2455173	-	ampD	N-acetyl-anhydromuranmyl-L-alanine amidase	137	100
1	1	2455648	A	G	COD	nonsyn	AAC>AGC	N>S	2455274:2456174	+	nadC	quinolinate phosphoribosyltransferase	149	99.33
1	1	2541572	G	A	COD	nonsyn	CCA>CTA	P>L	2541006:2542845	-	-	long-chain-fatty-acid--CoA ligase	131	98.47
1	1	2570834	C	T	COD	nonsyn	GCT>ACT	A>T	2570492:2571170	-	rpe	ribulose-phosphate 3-epimerase	169	98.22
1	1	2581527	G	A	COD	nonsyn	ATG>ATA	M>I	2580201:2582700	+	mrcA	bifunctional penicillin-binding protein 1a/ murein transglycosylase/murein transpeptidase	124	100
1	1	2587525	C	T	COD	nonsyn	TGG>TAG	W>*	2586653:2588528	-	argH	bifunctional argininosuccinate lyase/N-acetylglutamate synthase	117	100
1	1	2628826	C	T	COD	nonsyn	CAT>TAT	H>Y	2627973:2628996	+	yjeK	lysine aminomutase	161	99.38
1	1	2667607	A	G	COD	nonsyn	TTG>TCG	L>S	2664920:2668361	-	-	sensory transduction protein kinase	114	97.37
1	1	2704126	A	G	IG	-	-	-	-	-	-	-	116	100
1	1	2709431	A	G	IG	-	-	-	-	-	-	-	142	99.3
1	1	2714070	T	C	COD	nonsyn	TTC>TCC	F>S	2713246:2714599	+	pssA	phosphatidylserine synthase	150	99.33
1	1	2737976	T	C	COD	nonsyn	ACA>GCA	T>A	2737604:2737979	-	yijD	hypothetical protein	117	99.15
1	1	2748497	C	T	COD	nonsyn	CGA>CAA	R>Q	2748177:2749020	-	glpG	intramembrane serine protease	123	97.56
1	1	2774025	T	C	COD	syn	CGT>CGC	R>R	2773974:2774850	+	hslO	heat shock protein 33	180	100
1	1	2863166	G	A	IG	-	-	-	-	-	-	-	114	99.12
1	2	41922	A	G	IG	-	-	-	-	-	-	-	135	99.26
1	2	62336	C	T	COD	nonsyn	TGG>TGA	W>*	60358:62350	-	-	GGDEF domain-containing protein	118	98.31
1	2	76866	A	G	COD	nonsyn	GTA>GCA	V>A	76714:78190	-	-	di-/tripeptide transporter	143	98.6
1	2	81531	A	G	COD	syn	CTT>CTC	L>L	79397:83792	-	mshQ2	MshQ protein	145	100
1	2	96111	A	G	COD	nonsyn	ATC>ACC	I>T	95068:96136	-	-	outer membrane protein RomA	130	100
1	2	99805	C	T	IG	-	-	-	-	-	-	-	163	98.77
1	2	143929	C	T	COD	nonsyn	GCG>GTG	A>V	143882:144368	+	-	hypothetical protein	118	96.61
1	2	218076	A	G	COD	nonsyn	ACG>GCG	T>A	216983:218339	+	-	TolQ protein	116	100
1	2	245759	T	C	COD	nonsyn	CTT>CCT	L>P	245574:246111	+	-	lipoprotein	122	100
1	2	288444	T	C	COD	nonsyn	ACC>GCC	T>A	287877:288489	-	-	malate synthase	87	100
1	2	300370	T	C	COD	syn	CTT>CTC	L>L	299581:300490	+	yedI	hypothetical protein	113	100
1	2	365340	A	G	COD	nonsyn	TTC>CTC	F>L	364533:366813	-	-	hypothetical protein	89	100
1	2	424464	T	C	COD	syn	AGT>AGC	S>S	424197:425322	+	-	hypothetical protein	72	100
1	2	444629	A	G	COD	syn	ACT>ACC	T>T	444040:444835	-	glnP	amino acid ABC transporter permease	94	100
1	2	485107	A	G	COD	nonsyn	AAA>GAA	K>E	483180:485484	+	ycaI	recombination protein	117	100
1	2	555883	A	G	COD	syn	CGT>CGC	R>R	555672:556770	-	-	rod shape-determining protein RodA	92	98.91
1	2	625718	T	C	COD	nonsyn	TTC>CTC	F>L	622654:626719	+	-	superfamily I DNA helicase	75	100
1	2	626476	G	A	COD	syn	CAG>CAA	Q>Q	622654:626719	+	-	superfamily I DNA helicase	44	100
1	2	689184	T	C	COD	nonsyn	AAA>GAA	K>E	688650:689202	-	-	hypothetical protein	55	100
1	2	699449	G	A	COD	nonsyn	GGT>GAT	G>D	698415:699756	+	-	hypothetical protein	107	99.07
1	2	767831	G	A	COD	nonsyn	GCG>GTG	A>V	767484:768141	-	nfsB	dihydropteridine reductase, NAD(P)H-dependent, oxygen-insensitive	76	98.68
1	2	770658	G	A	COD	nonsyn	GGA>AGA	G>R	770255:770966	+	-	hexapeptide repeat-containing transferase	91	100
1	2	794179	T	C	COD	nonsyn	ACC>GCC	T>A	793339:794197	-	yijO	DNA-binding transcriptional regulator	104	99.04
1	2	844705	G	A	COD	nonsyn	GCG>GTG	A>V	844067:845120	-	bioB	biotin synthase	81	98.77
1	2	904407	G	A	COD	nonsyn	CAA>TAA	Q>*	903837:904500	-	-	permease	93	100
1	2	913978	G	A	COD	syn	GGC>GGT	G>G	912777:915231	-	malP	maltodextrin phosphorylase	109	100
1	2	1084887	T	C	COD	nonsyn	AAT>AGT	N>S	1084108:1085041	-	-	LysR family transcriptional regulator	104	100
1	2	1166541	A	G	COD	syn	GTA>GTG	V>V	1166313:1167450	+	sypN	glycosyltransferase	104	100
1	2	1202533	G	A	COD	nonsyn	CAG>TAG	Q>*	1202263:1203163	-	-	LysR family transcriptional regulator	121	100
1	2	1268741	T	C	COD	syn	GAA>GAG	E>E	1267087:1278502	-	-	hypothetical protein	128	98.44
1	P	1273	G	A	COD	syn	GCC>GCT	A>A	654:1638	-	-	DNA primase TraC	275	100
2	1	75860	A	G	COD	syn	GAA>GAG	E>E	75011:77459	+	cyaA	adenylate cyclase	156	99.36
2	1	85063	G	A	IG	-	-	-	-	-	-	-	147	99.32
2	1	126492	A	G	COD	nonsyn	ACA>GCA	T>A	126470:126851	+	-	hypothetical protein	161	100
2	1	133737	A	G	COD	nonsyn	AAT>GAT	N>D	132854:134159	+	envZ	osmolarity sensor protein	129	100
2	1	180551	A	G	COD	nonsyn	ACC>GCC	T>A	179872:181024	+	gfcE	exopolysaccharide export protein	135	100
2	1	214786	C	T	COD	nonsyn	CGC>TGC	R>C	213768:214899	+	rffE	UDP-N-acetyl glucosamine-2-epimerase	194	100
2	1	254256	A	G	COD	syn	GGA>GGG	G>G	254199:254802	+	rplD	50S ribosomal protein L4	104	100
2	1	315697	T	C	COD	nonsyn	AAG>AGG	K>R	315686:316136	-	zur	DNA-binding transcriptional repressor, Zn(II)-binding	106	100
2	1	318994	A	G	COD	nonsyn	AAA>AGA	K>R	318659:320474	+	cysJ	sulfite reductase subunit alpha	96	98.96
2	1	408724	A	G	COD	nonsyn	ATG>GTG	M>V	407562:409032	+	rng	ribonuclease G	160	100
2	1	458527	C	T	COD	nonsyn	GTC>ATC	V>I	458203:458914	-	yggS	hypothetical protein	116	99.14
2	1	467393	A	G	COD	nonsyn	ACA>GCA	T>A	467062:469057	+	tktA	transketolase	122	98.36
2	1	477570	T	C	COD	syn	TGT>TGC	C>C	477429:478326	+	xerD	site-specific tyrosine recombinase XerD	146	97.95
2	1	480780	C	T	COD	syn	GGC>GGT	G>G	479247:480987	+	recJ	ssDNA exonuclease RecJ	92	100
2	1	486190	C	A	COD	nonsyn	GGC>GTC	G>V	485651:486320	-	mutH	DNA mismatch repair protein	198	98.99
2	1	488123	A	G	COD	nonsyn	ACT>GCT	T>A	487468:489730	+	ptsP	fused phosphoenolpyruvate-protein phosphotransferase PtsP/GAF domain	140	99.29
2	1	490597	T	A	COD	nonsyn	ATC>AAC	I>N	490544:491378	+	lgt	prolipoprotein diacylglyceryl transferase	159	100
2	1	512650	A	G	COD	syn	ACA>ACG	T>T	512383:512857	+	greA	transcription elongation factor GreA	114	100
2	1	528989	A	G	COD	nonsyn	GAA>GGA	E>G	528396:529380	+	nlpI	lipoprotein NlpI	156	100
2	1	539226	A	G	IG	-	-	-	-	-	-	-	128	99.22
2	1	543805	A	G	COD	nonsyn	GAT>GGT	D>G	543512:544745	+	deoB	phosphopentomutase	131	100
2	1	591981	T	C	COD	nonsyn	GTT>GCT	V>A	591661:593227	+	gshA	glutamate--cysteine ligase	131	100
2	1	599276	G	A	COD	nonsyn	GAT>AAT	D>N	598795:599323	+	rimM	16S rRNA-processing protein RimM	99	100
2	1	634150	T	C	COD	syn	GAT>GAC	D>D	633103:636523	+	recC	exonuclease V subunit gamma	140	100
2	1	634241	T	C	COD	syn	TTG>CTG	L>L	633103:636523	+	recC	exonuclease V subunit gamma	117	100
2	1	635894	A	G	COD	nonsyn	AAA>GAA	K>E	633103:636523	+	recC	exonuclease V subunit gamma	153	100
2	1	655217	A	G	COD	syn	TCT>TCC	S>S	654307:655870	-	-	diguanylate cyclase/phosphodiesterase	105	100
2	1	657677	C	T	COD	nonsyn	GGG>AGG	G>R	656045:658292	-	-	hypothetical protein	115	97.39
2	1	685165	T	C	COD	nonsyn	GTA>GCA	V>A	685043:686162	+	ispG	4-hydroxy-3-methylbut-2-en-1-yl diphosphate synthase	149	100
2	1	718828	A	G	COD	syn	GGT>GGC	G>G	718380:720921	-	chiA	endochitinase	104	99.04
2	1	721492	G	A	COD	nonsyn	GGT>AGT	G>S	721173:721659	+	-	transcription elongation factor	121	100
2	1	787637	G	A	COD	syn	ACC>ACT	T>T	787210:788554	-	ampG	muropeptide transporter AmpG	82	100
2	1	793805	C	T	COD	nonsyn	GCA>GTA	A>V	793080:794325	+	nqrB	Na(+)-translocating NADH-quinone reductase subunit B	138	97.1
2	1	851622	C	T	COD	nonsyn	GCT>ACT	A>T	851517:852102	-	ydaL	hypothetical protein	105	100
2	1	882219	C	T	COD	nonsyn	TGG>TGA	W>*	881138:882806	-	asnB	asparagine synthetase B	114	99.12
2	1	907000	T	C	COD	syn	TGT>TGC	C>C	906217:907384	+	sucC	succinyl-CoA synthetase subunit beta	117	98.29
2	1	990007	G	A	COD	nonsyn	GCA>ACA	A>T	989043:990126	+	serC	phosphoserine aminotransferase	120	99.17
2	1	1009232	C	T	IG	-	-	-	-	-	-	-	68	100
2	1	1041192	C	T	COD	nonsyn	TGG>TGA	W>*	1039781:1041290	-	-	hypothetical protein	102	98.04
2	1	1102577	A	G	COD	syn	TAT>TAC	Y>Y	1101850:1104433	-	-	ATP-dependent protease subunit	83	100
2	1	1171741	C	T	COD	syn	AAC>AAT	N>N	1170781:1172011	+	-	peptidase T	95	98.95
2	1	1178859	A	G	COD	nonsyn	ACT>GCT	T>A	1177514:1179392	+	-	hypothetical protein	99	100
2	1	1217174	C	T	COD	nonsyn	CAT>TAT	H>Y	1217107:1217884	+	-	hypothetical protein	96	97.92
2	1	1235553	T	C	COD	nonsyn	GAA>GGA	E>G	1235509:1237462	-	yeaV	transporter	58	100
2	1	1278142	C	T	COD	nonsyn	CGT>TGT	R>C	1277403:1278279	+	htpX	heat shock protein HtpX	82	100
2	1	1337301	G	A	COD	nonsyn	ACA>ATA	T>I	1336198:1338475	-	nrdA	ribonucleotide-diphosphate reductase subunit alpha	92	100
2	1	1446781	C	T	COD	nonsyn	GGT>AGT	G>S	1446706:1448785	-	-	hybrid sensory histidine kinase	99	100
2	1	1449513	A	G	COD	nonsyn	GTT>GCT	V>A	1448794:1449979	-	-	hypothetical protein	59	100
2	1	1458617	T	C	COD	syn	CAT>CAC	H>H	1457909:1458662	+	fnr	fumarate/nitrate reduction transcriptional regulator	84	100
2	1	1488574	C	T	COD	syn	GAG>GAA	E>E	1488414:1488882	-	-	acetyltransferase	107	100
2	1	1565347	A	G	IG	-	-	-	-	-	-	-	94	100
2	1	1569633	T	C	COD	nonsyn	TCC>CCC	S>P	1569503:1570298	+	-	hypothetical protein	61	100
2	1	1572169	T	C	COD	syn	TTA>TTG	L>L	1571364:1572675	-	-	hypothetical protein	78	93.59
2	1	1641749	G	A	COD	nonsyn	GAG>AAG	E>K	1640692:1642117	+	sbcB	exonuclease I	96	98.96
2	1	1755062	T	C	COD	syn	GGA>GGG	G>G	1753102:1755271	-	-	hypothetical protein	115	98.26
2	1	1769082	A	G	COD	syn	TTA>CTA	L>L	1768554:1771665	-	-	acriflavin resistance plasma membrane protein	118	100
2	1	1775040	A	G	COD	syn	GCA>GCG	A>A	1774257:1775064	+	xthA	exonuclease III	100	100
2	1	2028612	T	C	IG	-	-	-	-	-	-	-	105	100
2	1	2029812	T	C	COD	nonsyn	CTT>CCT	L>P	2029696:2030308	+	-	hypothetical protein	140	100
2	1	2037948	A	G	COD	nonsyn	TTC>CTC	F>L	2037570:2038503	-	prmB	N5-glutamine S-adenosyl-L-methionine-dependent methyltransferase	115	96.52
2	1	2039229	G	A	COD	nonsyn	CCA>CTA	P>L	2039152:2039623	-	sixA	phosphohistidine phosphatase	107	100
2	1	2050205	G	A	IG	-	-	-	-	-	-	-	85	97.65
2	1	2055064	A	G	COD	nonsyn	TTC>CTC	F>L	2054131:2056090	-	ccmF	heme lyase, CcmF subunit	112	100
2	1	2088881	C	T	COD	nonsyn	CGT>CAT	R>H	2088201:2089683	-	flrA	sigma-54-dependent transcriptional activator FlrA	84	100
2	1	2090112	G	A	COD	syn	GGC>GGT	G>G	2089871:2090282	-	fliS	flagellar protein FliS	117	98.29
2	1	2095835	G	A	IG	-	-	-	-	-	-	-	87	100
2	1	2152936	A	G	COD	nonsyn	ACA>GCA	T>A	2152644:2152995	+	yfgD	oxidoreductase	119	100
2	1	2155256	T	C	COD	nonsyn	ATC>ACC	I>T	2154975:2156196	+	uraA	uracil transporter	93	100
2	1	2180850	C	T	COD	nonsyn	GTT>ATT	V>I	2180472:2180925	-	fabZ	(3R)-hydroxymyristoyl-ACP dehydratase	126	100
2	1	2206196	T	C	COD	nonsyn	GAG>GGG	E>G	2204973:2206578	-	aceB	malate synthase	129	98.45
2	1	2213542	A	G	COD	nonsyn	TCT>CCT	S>P	2213452:2214013	-	-	hypothetical protein	73	98.63
2	1	2225021	A	G	COD	nonsyn	GAC>GGC	D>G	2223924:2225313	+	yegQ	peptidase	110	98.18
2	1	2229593	T	C	COD	nonsyn	AAC>GAC	N>D	2228444:2230349	-	dnaK	molecular chaperone DnaK	119	100
2	1	2236172	G	A	COD	nonsyn	CAA>TAA	Q>*	2236139:2236577	-	yfjG	hypothetical protein	119	100
2	1	2251603	G	A	IG	-	-	-	-	-	-	-	100	100
2	1	2265667	T	C	COD	syn	AAA>AAG	K>K	2265222:2265756	-	-	phage regulatory protein (CII)	84	100
2	1	2277039	A	G	COD	nonsyn	ATT>GTT	I>V	2276705:2277842	+	malK2	maltose ABC transporter ATP-binding protein	110	100
2	1	2277735	G	A	COD	nonsyn	GAT>AAT	D>N	2276705:2277842	+	malK2	maltose ABC transporter ATP-binding protein	108	100
2	1	2278752	G	A	COD	nonsyn	GCT>ACT	A>T	2278646:2280614	+	-	amylo-1,6-glucosidase	113	100
2	1	2279695	T	C	COD	nonsyn	TTC>TCC	F>S	2278646:2280614	+	-	amylo-1,6-glucosidase	107	100
2	1	2295813	A	G	COD	nonsyn	TCT>CCT	S>P	2295156:2296782	-	cadC	DNA-binding transcriptional activator CadC	102	97.06
2	1	2298526	G	A	COD	nonsyn	CGC>CAC	R>H	2298356:2299301	+	metA	homoserine O-succinyltransferase	124	99.19
2	1	2340276	A	G	COD	nonsyn	GAA>GGA	E>G	2340004:2340661	+	rpiA	ribose-5-phosphate isomerase A	85	100
2	1	2387337	T	C	COD	nonsyn	GTG>GCG	V>A	2387188:2390569	+	chiS	chitin sensor histidine kinase ChiS	100	100
2	1	2408914	T	C	COD	syn	AAA>AAG	K>K	2408352:2409366	-	-	iron(III) ABC transporter periplasmic binding protein	163	99.39
2	1	2413108	T	C	COD	syn	GTT>GTC	V>V	2413066:2414332	+	gntP	fructuronate transporter	107	100
2	1	2418780	T	C	COD	syn	GAA>GAG	E>E	2418350:2420621	-	-	serine protease	172	99.42
2	1	2430958	G	A	COD	nonsyn	CGT>TGT	R>C	2429365:2431738	-	mrcB	bifunctional glycosyl transferase and transpeptidase	126	100
2	1	2435261	A	G	COD	nonsyn	CAA>CGA	Q>R	2435160:2435610	+	dksA	DNA-binding transcriptional regulator of rRNA transcription, DnaK suppressor protein	122	99.18
2	1	2436026	T	C	COD	nonsyn	TGC>CGC	C>R	2435674:2436568	+	yadB	glutamyl-Q tRNA(Asp) synthetase	114	100
2	1	2459015	G	A	COD	syn	GCG>GCA	A>A	2458634:2459873	+	pilC	pilus assembly protein PilC	92	95.65
2	1	2463735	C	T	COD	nonsyn	GTT>ATT	V>I	2463015:2465739	-	secA	preprotein translocase subunit SecA	139	100
2	1	2511766	G	A	COD	nonsyn	CAA>TAA	Q>*	2511076:2512678	-	-	methyl-accepting chemotaxis protein	143	100
2	1	2522691	C	T	COD	nonsyn	GCC>ACC	A>T	2522022:2522826	-	bacA	undecaprenyl pyrophosphate phosphatase	109	98.17
2	1	2590520	T	C	COD	syn	GAA>GAG	E>E	2590093:2590876	-	argB	acetylglutamate kinase	164	100
2	1	2594058	T	C	COD	nonsyn	CTA>CCA	L>P	2593420:2596051	+	ppc	phosphoenolpyruvate carboxylase	122	100
2	1	2611351	G	A	COD	nonsyn	GCA>GTA	A>V	2610776:2611709	-	miaA	tRNA delta(2)-isopentenylpyrophosphate transferase	134	100
2	1	2896711	G	A	COD	nonsyn	CAA>TAA	Q>*	2895535:2897425	-	mnmG	tRNA uridine 5-carboxymethylaminomethyl modification protein GidA	187	100
2	2	97	T	C	IG	-	-	-	-	-	-	-	76	100
2	2	42309	C	T	COD	nonsyn	GCT>ACT	A>T	42108:43449	-	uhpC	regulatory protein UhpC	80	97.5
2	2	109018	A	G	COD	nonsyn	GTA>GCA	V>A	108542:109688	-	ynjB	ABC transporter solute-binding protein	71	98.59
2	2	118176	A	G	COD	syn	AGA>AGG	R>R	117783:118719	+	-	transcriptional regulator	93	97.85
2	2	169371	T	C	COD	syn	CCT>CCC	P>P	168528:169980	+	-	GGDEF domain-containing protein	96	100
2	2	188651	A	G	COD	syn	GGA>GGG	G>G	186578:188753	+	iutA	ferric aerobactin receptor precursor IutA	112	100
2	2	194987	A	G	COD	syn	GAA>GAG	E>E	194324:195950	+	-	methyl-accepting chemotaxis protein	103	100
2	2	215461	A	G	COD	nonsyn	GAC>GGC	D>G	214001:216104	+	-	FhuE receptor precursor	117	98.29
2	2	216811	T	C	COD	syn	CGT>CGC	R>R	216214:216982	+	-	hypothetical protein	95	100
2	2	284064	C	T	COD	syn	AAG>AAA	K>K	284060:285290	-	pepT	peptidase T	96	100
2	2	297583	A	G	COD	nonsyn	TAT>CAT	Y>H	296575:297832	-	-	two component sensor histidine kinase	138	99.28
2	2	349702	C	T	COD	nonsyn	CGC>TGC	R>C	348960:349986	+	ycjF	hypothetical protein	92	100
2	2	383891	A	G	COD	nonsyn	ATC>ACC	I>T	383124:384555	-	ygjI	transporter	90	100
2	2	459065	C	T	COD	syn	GGC>GGT	G>G	458648:460013	+	-	potassium uptake protein KtrB	103	98.06
2	2	523618	C	T	COD	syn	CTG>CTA	L>L	523146:523848	-	hutC	histidine utilization repressor	70	100
2	2	603083	T	A	COD	syn	GGT>GGA	G>G	602633:604277	+	-	methyl-accepting chemotaxis protein	90	98.89
2	2	624171	T	C	COD	nonsyn	CTT>CCT	L>P	622654:626719	+	-	superfamily I DNA helicase	80	100
2	2	634956	T	C	IG	-	-	-	-	-	-	-	106	99.06
2	2	662861	A	G	COD	nonsyn	TTT>CTT	F>L	662693:662939	-	cep	Cep	58	100
2	2	689137	A	G	COD	syn	TGT>TGC	C>C	688650:689202	-	-	hypothetical protein	84	100
2	2	699176	G	A	COD	nonsyn	CGC>CAC	R>H	698415:699756	+	-	hypothetical protein	98	96.94
2	2	699207	G	A	COD	syn	CTG>CTA	L>L	698415:699756	+	-	hypothetical protein	111	100
2	2	734479	A	G	COD	nonsyn	TCA>CCA	S>P	734269:734695	-	-	acetyltransferase	75	98.67
2	2	867677	T	C	COD	syn	TGT>TGC	C>C	867185:867806	+	-	homogentisate export protein	94	100
2	2	869141	T	C	COD	nonsyn	GAC>GGC	D>G	868965:870138	-	-	short chain dehydrogenase	79	98.73
2	2	876889	A	G	COD	nonsyn	TCT>CCT	S>P	876832:877600	-	-	ferrichrome ABC transporter ATP-binding protein	105	100
2	2	892925	G	A	COD	nonsyn	CGT>CAT	R>H	892434:893397	+	adrA	GGDEF domain-containing protein	92	100
2	2	1010052	T	C	COD	nonsyn	AAT>GAT	N>D	1009203:1010412	-	-	methyl-accepting chemotaxis protein	98	100
2	2	1014833	G	A	COD	nonsyn	GAT>AAT	D>N	1013131:1014928	+	-	surface protein	77	100
2	2	1021008	A	G	COD	nonsyn	AAC>AGC	N>S	1020199:1021495	+	aslB	regulator of arylsulfatase activity	75	98.67
2	2	1033833	T	C	COD	syn	GAA>GAG	E>E	1033487:1034285	-	-	hypothetical protein	79	100
2	2	1099209	T	C	IG	-	-	-	-	-	-	-	93	100
2	2	1154894	T	C	COD	syn	TAT>TAC	Y>Y	1153619:1155137	+	sypE	two-component response regulator, sigma factor PP2C-like phosphatase	133	100
2	2	1174122	T	C	COD	syn	GGT>GGC	G>G	1172253:1174146	+	-	diguanylate phosphodiesterase	108	99.07
2	2	1195809	T	C	COD	nonsyn	ACG>GCG	T>A	1195356:1196661	-	-	hypothetical protein	112	100
2	2	1213207	G	A	COD	nonsyn	TGG>TGA	W>*	1212466:1213222	+	acfC	accessory colonization factor AcfC	108	100
2	2	1272010	C	T	COD	nonsyn	GGC>AGC	G>S	1267087:1278502	-	-	hypothetical protein	101	100
2	P	4584	G	A	COD	nonsyn	GCG>GTG	A>V	4573:4954	-	-	hypothetical protein	227	97.8
2	P	8583	C	T	COD	nonsyn	GCT>ACT	A>T	8379:8628	-	-	hypothetical protein	99	100
2	P	37321	G	A	COD	nonsyn	GGC>GAC	G>D	36992:37541	+	-	outer membrane protein	268	98.51
4	1	17205	G	A	COD	nonsyn	GCT>ACT	A>T	16937:19004	+	glyS	glycyl-tRNA synthetase subunit beta	68	97.06
4	1	61197	G	A	IG	-	-	-	-	-	-	-	64	100
4	1	174663	C	T	COD	nonsyn	GCA>GTA	A>V	174457:175102	+	-	TetR family transcriptional regulator	68	98.53
4	1	223056	A	G	COD	nonsyn	ACG>GCG	T>A	222272:223280	+	-	UDP-glucose 4-epimerase	78	100
4	1	236050	A	G	COD	nonsyn	ATT>ACT	I>T	235727:236597	-	prkB	phosphoribulokinase	84	95.24
4	1	245189	T	C	COD	nonsyn	ACG>GCG	T>A	244214:245228	-	-	vegetatible incompatibility protein HET-E-1	106	97.17
4	1	253545	A	G	IG	-	-	-	-	-	-	-	56	98.21
4	1	272890	A	G	COD	nonsyn	ACG>GCG	T>A	271428:273033	+	thiP	thiamine transporter membrane protein	89	98.88
4	1	274120	C	T	COD	nonsyn	CAT>TAT	H>Y	273930:276789	+	hepA	ATP-dependent helicase HepA	52	100
4	1	291854	C	T	COD	nonsyn	GGC>AGC	G>S	291218:292223	-	pdxA	4-hydroxythreonine-4-phosphate dehydrogenase	54	98.15
4	1	306421	A	G	COD	nonsyn	AAC>AGC	N>S	305165:308270	+	-	acriflavin resistance plasma membrane protein	96	97.92
4	1	308271	A	G	IG	-	-	-	-	-	-	-	80	100
4	1	357896	A	G	IG	-	-	-	-	-	-	-	63	98.41
4	1	380123	C	T	COD	nonsyn	CGG>CAG	R>Q	378690:380871	-	-	chain length regulator, exopolysaccharide biosynthesis protein	69	98.55
4	1	386707	T	C	COD	nonsyn	TCA>CCA	S>P	386001:387981	+	csrD	regulatory protein CsrD	77	100
4	1	427479	A	G	COD	nonsyn	ATG>GTG	M>V	427046:427868	+	yrbF	toluene ABC transporter ATP-binding protein	95	100
4	1	443625	T	C	COD	nonsyn	AAC>AGC	N>S	442846:444355	-	pepA	leucyl aminopeptidase	59	98.31
4	1	445811	A	G	COD	syn	GTA>GTG	V>V	445649:446726	+	yjgQ	hypothetical protein	69	98.55
4	1	479615	A	G	COD	nonsyn	AAA>AGA	K>R	479247:480987	+	recJ	ssDNA exonuclease RecJ	72	100
4	1	482766	A	G	COD	nonsyn	TAT>TGT	Y>C	482368:483874	+	lysS	lysyl-tRNA synthetase	78	100
4	1	482770	A	G	COD	syn	GTA>GTG	V>V	482368:483874	+	lysS	lysyl-tRNA synthetase	77	100
4	1	493744	T	C	IG	-	-	-	-	-	-	-	57	98.25
4	1	547824	T	C	COD	syn	GCT>GCC	A>A	547782:548220	+	-	hypothetical protein	32	96.88
4	1	564306	C	T	COD	nonsyn	GGA>AGA	G>R	562176:564522	-	-	hypothetical protein	80	98.75
4	1	591538	T	C	IG	-	-	-	-	-	-	-	79	100
4	1	627829	T	C	COD	nonsyn	ATT>ACT	I>T	627308:628301	+	-	LysR family transcriptional regulator	88	98.86
4	1	641548	C	T	COD	nonsyn	TCA>TTA	S>L	640433:642452	+	recD	exonuclease V subunit alpha	68	100
4	1	656127	A	G	COD	syn	AGT>AGC	S>S	656045:658292	-	-	hypothetical protein	111	98.2
4	1	686412	A	G	COD	nonsyn	GAA>GGA	E>G	686200:687469	+	hisS	histidyl-tRNA synthetase	76	98.68
4	1	688508	C	T	COD	nonsyn	CGT>TGT	R>C	688102:689260	+	yfgL	outer membrane protein assembly complex subunit YfgL	70	98.57
4	1	692216	G	A	IG	-	-	-	-	-	-	-	79	100
4	1	692539	A	G	COD	syn	ACT>ACC	T>T	692442:693792	-	xseA	exodeoxyribonuclease VII large subunit	80	100
4	1	702838	T	C	COD	syn	CGT>CGC	R>R	701803:703108	+	-	serine transporter	69	98.55
4	1	713235	C	T	COD	nonsyn	CGC>TGC	R>C	713168:717080	+	purL	phosphoribosylformylglycinamidine synthase	68	100
4	1	714624	A	G	COD	nonsyn	ATC>GTC	I>V	713168:717080	+	purL	phosphoribosylformylglycinamidine synthase	42	100
4	1	716722	C	T	COD	nonsyn	TCT>TTT	S>F	713168:717080	+	purL	phosphoribosylformylglycinamidine synthase	68	100
4	1	736577	A	G	COD	nonsyn	ATG>ACG	M>T	735777:737481	-	ureC	urease subunit alpha	52	100
4	1	746533	C	A	COD	nonsyn	GCG>TCG	A>S	746377:747091	-	yaeB	hypothetical protein	87	96.55
4	1	749667	A	G	COD	syn	ATT>ATC	I>I	748685:749789	-	metN	DL-methionine transporter ATP-binding subunit	86	100
4	1	774688	A	G	COD	nonsyn	ATG>GTG	M>V	773742:774861	+	luxP	periplasmic AI-2 binding protein LuxP	73	100
4	1	786911	C	T	COD	nonsyn	GCT>ACT	A>T	786155:786929	-	yfeN	hypothetical protein	104	98.08
4	1	787033	C	T	IG	-	-	-	-	-	-	-	109	98.17
4	1	795268	C	T	COD	nonsyn	CGT>TGT	R>C	795081:795714	+	nqrD	Na(+)-translocating NADH-quinone reductase subunit D	67	100
4	1	802919	A	G	COD	nonsyn	TTC>TCC	F>S	801735:803190	-	pepD	aminoacyl-histidine dipeptidase	90	98.89
4	1	823109	A	G	COD	syn	GAA>GAG	E>E	822725:823208	+	ybeL	hypothetical protein	64	98.44
4	1	823895	G	A	COD	syn	GGC>GGT	G>G	823270:824785	-	lnt	apolipoprotein N-acyltransferase	65	100
4	1	837485	A	G	COD	nonsyn	ACA>GCA	T>A	837079:838336	+	hemA	glutamyl-tRNA reductase	81	97.53
4	1	858055	C	T	COD	nonsyn	GGA>AGA	G>R	857656:858484	-	ybbO	short chain dehydrogenase	75	97.33
4	1	902012	A	G	IG	-	-	-	-	-	-	-	62	100
4	1	905098	T	C	COD	nonsyn	GTT>GCT	V>A	904853:906065	+	sucB	dihydrolipoamide succinyltransferase	55	100
4	1	940313	C	T	IG	-	-	-	-	-	-	-	51	98.04
4	1	986139	A	G	COD	nonsyn	GAA>GGA	E>G	985999:986629	+	tfoX1	DNA transformation protein TfoX1 (Sxy)	83	97.59
4	1	998074	A	G	COD	nonsyn	GAA>GGA	E>G	996956:1000391	+	ftsK	DNA-binding membrane protein	75	98.67
4	1	1008134	C	T	COD	nonsyn	GTT>ATT	V>I	1007489:1008485	-	gapA	glyceraldehyde-3-phosphate dehydrogenase	74	100
4	1	1011415	A	G	COD	nonsyn	TTA>TCA	L>S	1010855:1011716	-	-	cation transporter, voltage-gated ion channel cation transporter	102	100
4	1	1011815	A	G	IG	-	-	-	-	-	-	-	101	100
4	1	1055081	T	C	COD	nonsyn	ATT>ACT	I>T	1054908:1056261	+	tolB	translocation protein TolB	71	100
4	1	1071135	A	G	COD	syn	TTA>TTG	L>L	1069653:1071471	+	mdlB	multidrug ABC transporter ATP-binding protein	64	98.44
4	1	1075537	C	T	COD	nonsyn	TGT>TAT	C>Y	1075322:1076483	-	ycaD	transporter	95	100
4	1	1082483	C	T	COD	nonsyn	GCT>ACT	A>T	1082030:1085192	-	-	ClC family chloride transporter	70	100
4	1	1097442	T	C	COD	nonsyn	TAC>TGC	Y>C	1096969:1098292	-	-	hypothetical protein	84	100
4	1	1128636	A	G	COD	syn	GCT>GCC	A>A	1128521:1128824	-	yciI	hypothetical protein	64	100
4	1	1137906	G	A	COD	syn	TTC>TTT	F>F	1137446:1138370	-	trpE2	component I of anthranilate synthase	69	97.1
4	1	1140210	A	G	COD	nonsyn	GAC>GGC	D>G	1139653:1140274	+	yciO	hypothetical protein	76	98.68
4	1	1145685	C	T	COD	nonsyn	ATG>ATA	M>I	1145471:1146212	-	yciK	short chain dehydrogenase	53	100
4	1	1156843	G	T	COD	nonsyn	TTC>TTA	F>L	1156167:1157025	-	-	DNA methylase	45	97.78
4	1	1162234	A	G	COD	nonsyn	ATG>GTG	M>V	1160934:1162395	+	-	divalent anion:sodium symporter family protein	56	98.21
4	1	1166392	A	G	COD	nonsyn	AAT>AGT	N>S	1165493:1167203	+	-	phosphoglucomutase	71	98.59
4	1	1203834	T	C	COD	nonsyn	GAT>GGT	D>G	1203229:1204804	-	-	methyl-accepting chemotaxis protein	85	100
4	1	1212789	G	A	COD	nonsyn	CAA>TAA	Q>*	1212030:1212939	-	-	BAX protein	65	100
4	1	1240136	A	G	IG	-	-	-	-	-	-	-	99	100
4	1	1247357	G	A	COD	syn	TCG>TCA	S>S	1245776:1247513	+	-	hypothetical protein	67	100
4	1	1292081	A	G	COD	nonsyn	GAT>GGT	D>G	1291281:1292565	+	-	export ABC transporter permease	77	100
4	1	1298009	C	T	COD	nonsyn	CTT>TTT	L>F	1295743:1299424	+	sbcC	exonuclease, dsDNA, ATP-dependent	70	100
4	1	1315309	C	T	COD	nonsyn	CTT>TTT	L>F	1314372:1317450	+	-	acriflavin resistance plasma membrane protein	59	100
4	1	1318330	C	T	COD	nonsyn	GGT>GAT	G>D	1318016:1319207	-	metC	cystathionine beta-lyase	83	100
4	1	1330832	G	A	IG	-	-	-	-	-	-	-	38	97.37
4	1	1366623	A	G	COD	nonsyn	GAT>GGT	D>G	1364977:1368238	+	-	hypothetical protein	75	98.67
4	1	1371383	G	A	COD	syn	GGC>GGT	G>G	1369768:1371967	-	hutA	heme transport protein HutA	83	97.59
4	1	1390888	A	G	COD	syn	CTA>CTG	L>L	1390528:1391818	+	-	C4-dicarboxylate anaerobic carrier	60	100
4	1	1392928	A	G	COD	nonsyn	ACT>GCT	T>A	1392840:1393788	+	allD	ureidoglycolate dehydrogenase	105	100
4	1	1409655	C	T	IG	-	-	-	-	-	-	-	68	97.06
4	1	1439404	C	T	COD	nonsyn	CGT>TGT	R>C	1438554:1440465	+	uup	ABC transporter ATPase	75	93.33
4	1	1456584	T	C	COD	nonsyn	GTT>GCT	V>A	1454602:1456981	+	-	copper-exporting ATPase	93	98.92
4	1	1460432	C	T	COD	nonsyn	CAC>TAC	H>Y	1459897:1460821	+	ttcA	C32 tRNA thiolase	71	94.37
4	1	1485955	T	C	COD	nonsyn	ATG>ACG	M>T	1485872:1486331	+	-	hypothetical protein	89	100
4	1	1491755	C	T	COD	nonsyn	GCT>ACT	A>T	1491323:1493066	-	-	subtilisin-like serine protease	94	98.94
4	1	1502532	G	A	COD	syn	GGC>GGT	G>G	1501874:1502897	-	fdnI	formate dehydrogenase N subunit gamma	56	96.43
4	1	1511270	T	C	COD	nonsyn	AGA>GGA	R>G	1511243:1513337	-	-	two-component response regulator	72	100
4	1	1541857	G	A	COD	syn	AGC>AGT	S>S	1541439:1542996	-	-	glycine betaine transporter	67	100
4	1	1543435	T	C	COD	nonsyn	GTC>GCC	V>A	1543337:1543724	+	-	hypothetical protein	82	97.56
4	1	1547522	T	C	COD	syn	GGA>GGG	G>G	1547119:1547851	-	-	cell wall biosynthesis glycosyltransferase	62	100
4	1	1548195	T	C	COD	syn	GCT>GCC	A>A	1548081:1548264	+	-	hypothetical protein	79	100
4	1	1556387	A	G	COD	nonsyn	GAT>GGT	D>G	1555059:1556841	+	mobB	bifunctional molybdopterin-guanine dinucleotide biosynthesis protein MobB/MoeA	55	100
4	1	1561017	T	C	COD	nonsyn	AAA>GAA	K>E	1560192:1561785	-	abgT	aminobenzoyl-glutamate transporter	95	100
4	1	1588615	A	G	COD	nonsyn	GTG>GCG	V>A	1588565:1588910	-	-	hypothetical protein	63	98.41
4	1	1631695	G	A	COD	nonsyn	GTT>ATT	V>I	1631646:1631922	+	-	hypothetical protein	97	100
4	1	1675583	T	C	COD	syn	GAA>GAG	E>E	1668322:1680238	-	rtxA1	RTX repeat-containing calcium-binding cytotoxin RtxA1	96	100
4	1	1680319	T	C	IG	-	-	-	-	-	-	-	65	100
4	1	1690554	A	G	COD	nonsyn	TTT>CTT	F>L	1689963:1691412	-	-	diguanylate cyclase	103	100
4	1	1699046	A	G	COD	syn	GAA>GAG	E>E	1698401:1699553	+	-	hypothetical protein	83	98.8
4	1	1709253	A	G	COD	syn	CAA>CAG	Q>Q	1708647:1709337	+	-	hypothetical protein	78	100
4	1	1710315	T	C	COD	nonsyn	ATT>GTT	I>V	1709433:1710495	-	ansB	L-asparaginase II	68	100
4	1	1718668	G	A	COD	nonsyn	GTA>ATA	V>I	1718217:1718880	+	yccA	hypothetical protein	98	98.98
4	1	1719142	A	G	COD	nonsyn	TTA>TCA	L>S	1718972:1719998	-	-	hypothetical protein	105	100
4	1	1759279	A	G	COD	syn	AAT>AAC	N>N	1759101:1759800	-	torR	DNA-binding transcriptional regulator TorR	61	100
4	1	1775108	T	C	IG	-	-	-	-	-	-	-	70	100
4	1	1781714	G	A	COD	nonsyn	GCT>ACT	A>T	1781698:1783975	+	pflB	pyruvate formate lyase I	82	100
4	1	1782301	T	C	COD	syn	TCT>TCC	S>S	1781698:1783975	+	pflB	pyruvate formate lyase I	77	100
4	1	1785712	G	A	COD	nonsyn	GCA>ACA	A>T	1784904:1786089	+	ycfD	hypothetical protein	73	98.63
4	1	1789389	G	A	COD	syn	TAC>TAT	Y>Y	1789121:1790042	-	oppB	oligopeptide transporter permease	78	100
4	1	1790204	T	C	COD	nonsyn	ACG>GCG	T>A	1790147:1791812	-	oppA	oligopeptide-binding protein OppA	58	100
4	1	1792576	A	G	COD	nonsyn	TAC>TGC	Y>C	1792427:1794965	+	-	exochitinase	61	100
4	1	1823299	T	C	COD	nonsyn	TCT>CCT	S>P	1821915:1824099	+	yccS	hypothetical protein	56	98.21
4	1	1845181	G	A	COD	nonsyn	CGT>TGT	R>C	1844248:1846219	-	topB	DNA topoisomerase III	75	98.67
4	1	1869017	A	G	COD	nonsyn	TTC>CTC	F>L	1868924:1869764	-	-	oxidoreductase	69	100
4	1	1878460	T	C	COD	nonsyn	GAT>GGT	D>G	1878191:1879073	-	menB	naphthoate synthase	54	98.15
4	1	1879276	G	A	COD	nonsyn	CTT>TTT	L>F	1879063:1879858	-	yfbB	acyl-CoA thioester hydrolase	88	100
4	1	1894142	G	A	IG	-	-	-	-	-	-	-	79	98.73
4	1	1952414	A	G	IG	-	-	-	-	-	-	-	98	98.98
4	1	1989068	G	A	COD	nonsyn	GGA>GAA	G>E	1988970:1989690	+	aat	leucyl/phenylalanyl-tRNA--protein transferase	89	100
4	1	2013562	G	A	COD	nonsyn	GAT>AAT	D>N	2012283:2013822	+	norR1	anaerobic nitric oxide reductase transcriptional regulator	66	100
4	1	2028682	A	G	COD	nonsyn	AAC>AGC	N>S	2028635:2029445	+	rrmA	23S rRNA methyltransferase	89	100
4	1	2088310	T	C	COD	syn	GAA>GAG	E>E	2088201:2089683	-	flrA	sigma-54-dependent transcriptional activator FlrA	53	100
4	1	2092111	A	G	COD	syn	GGT>GGC	G>G	2090619:2092590	-	fliD	flagellar capping protein	68	100
4	1	2106229	T	C	COD	syn	CCA>CCG	P>P	2105277:2106399	-	flgI	flagellar basal body P-ring biosynthesis protein FlgA	64	100
4	1	2112496	C	T	COD	syn	GCG>GCA	A>A	2112207:2113035	-	cheR	chemotaxis regulator, protein-glutamate methyltransferase, CheR	74	100
4	1	2113579	G	A	COD	nonsyn	GCT>GTT	A>V	2113118:2114039	-	cheV1	chemotaxis protein CheW	82	100
4	1	2119881	G	A	COD	nonsyn	GCT>ACT	A>T	2118701:2120153	+	-	hypothetical protein	69	98.55
4	1	2122670	A	G	COD	syn	TAT>TAC	Y>Y	2122111:2122909	-	-	lipoprotein	74	100
4	1	2155307	G	A	COD	nonsyn	GGT>GAT	G>D	2154975:2156196	+	uraA	uracil transporter	58	96.55
4	1	2158736	T	C	COD	syn	TTA>CTA	L>L	2158303:2158945	+	purN	phosphoribosylglycinamide formyltransferase 1	76	98.68
4	1	2164683	T	C	COD	syn	GCA>GCG	A>A	2163698:2164961	-	-	ferredoxin-dependent glutamate synthase	51	98.04
4	1	2164777	T	C	COD	nonsyn	TAC>TGC	Y>C	2163698:2164961	-	-	ferredoxin-dependent glutamate synthase	56	96.43
4	1	2167857	A	G	COD	syn	AAA>AAG	K>K	2167851:2169405	+	mltD	membrane-bound lytic murein transglycosylase D	69	98.55
4	1	2187350	T	C	COD	nonsyn	AAA>AGA	K>R	2186490:2187693	-	dxr	1-deoxy-D-xylulose 5-phosphate reductoisomerase	71	100
4	1	2204347	T	C	COD	nonsyn	AAG>GAG	K>E	2203630:2204959	-	aceA	isocitrate lyase	45	97.78
4	1	2222224	G	A	COD	nonsyn	CCT>TCT	P>S	2221951:2222644	-	phoB	DNA-binding response regulator in two-component regulatory system with PhoR	83	100
4	1	2227256	A	G	COD	nonsyn	GTA>GCA	V>A	2226924:2228064	-	dnaJ	molecular chaperone DnaJ	97	100
4	1	2242673	C	T	COD	nonsyn	GTT>ATT	V>I	2242532:2243666	-	-	tail sheath protein	68	98.53
4	1	2249331	G	A	COD	nonsyn	GCT>ACT	A>T	2249228:2250170	+	-	capsid portal protein	96	98.96
4	1	2259757	T	C	COD	syn	ACA>ACG	T>T	2259174:2260089	-	-	hypothetical protein	67	100
4	1	2261702	T	C	COD	nonsyn	ATA>GTA	I>V	2260955:2263076	-	-	hypothetical protein	65	100
4	1	2274483	T	C	IG	-	-	-	-	-	-	-	90	100
4	1	2278379	C	T	COD	nonsyn	CCG>CTG	P>L	2277972:2278557	+	-	hypothetical protein	87	95.4
4	1	2283940	C	T	COD	nonsyn	GCG>ACG	A>T	2283529:2284156	-	-	magnesium transporter MgtE	55	98.18
4	1	2291990	T	C	COD	nonsyn	AAA>AGA	K>R	2291601:2292936	-	cadB	lysine/cadaverine antiporter	71	100
4	1	2294082	T	C	COD	nonsyn	TTC>TCC	F>S	2293594:2295064	+	-	sodium-linked D-alanine glycine permease	76	97.37
4	1	2316477	G	A	COD	nonsyn	CAA>TAA	Q>*	2314812:2317050	-	relA	(p)ppGpp synthetase I	55	100
4	1	2374300	T	C	IG	-	-	-	-	-	-	-	96	98.96
4	1	2380865	G	A	COD	nonsyn	CAG>TAG	Q>*	2378273:2381372	-	-	acriflavin resistance plasma membrane protein	76	100
4	1	2389539	T	C	COD	nonsyn	TTA>TCA	L>S	2387188:2390569	+	chiS	chitin sensor histidine kinase ChiS	66	100
4	1	2440281	T	C	IG	-	-	-	-	-	-	-	71	98.59
4	1	2455249	G	A	IG	-	-	-	-	-	-	-	82	98.78
4	1	2458845	C	T	COD	nonsyn	CGA>TGA	R>*	2458634:2459873	+	pilC	pilus assembly protein PilC	65	100
4	1	2471421	G	A	COD	syn	ATC>ATT	I>I	2471165:2472629	-	murC	UDP-N-acetylmuramate--L-alanine ligase	64	100
4	1	2501076	G	A	COD	nonsyn	CCA>TCA	P>S	2500278:2502159	-	parE	DNA topoisomerase IV subunit B	50	98
4	1	2504202	T	C	COD	syn	GAA>GAG	E>E	2504159:2504798	-	nudF	ADP-ribose pyrophosphatase	79	100
4	1	2528927	G	A	COD	nonsyn	GAT>AAT	D>N	2528338:2530180	+	rpoD	RNA polymerase sigma factor RpoD	68	97.06
4	1	2537478	A	G	COD	nonsyn	GTT>GCT	V>A	2536489:2538385	-	-	diguanylate cyclase	86	94.19
4	1	2566393	T	C	COD	nonsyn	ACT>GCT	T>A	2565397:2566414	-	astA	arginine succinyltransferase	66	100
4	1	2572716	G	A	COD	syn	GAC>GAT	D>D	2572250:2573774	-	-	hypothetical protein	57	98.25
4	1	2580663	A	G	COD	syn	TTA>TTG	L>L	2580201:2582700	+	mrcA	bifunctional penicillin-binding protein 1a/ murein transglycosylase/murein transpeptidase	67	100
4	1	2581064	T	C	COD	nonsyn	ATC>ACC	I>T	2580201:2582700	+	mrcA	bifunctional penicillin-binding protein 1a/ murein transglycosylase/murein transpeptidase	59	96.61
4	1	2583498	A	G	COD	nonsyn	TTC>CTC	F>L	2582766:2583666	-	oxyR	DNA-binding transcriptional regulator OxyR	74	100
4	1	2584297	T	C	COD	nonsyn	TTC>CTC	F>L	2583846:2584575	+	-	glutaredoxin	71	100
4	1	2606019	A	G	COD	nonsyn	TTT>CTT	F>L	2605158:2606475	-	purA	adenylosuccinate synthetase	81	100
4	1	2621932	T	C	COD	syn	GGT>GGC	G>G	2621473:2622364	+	-	drug/metabolite exporter family protein	66	100
4	1	2655876	A	G	COD	syn	GTA>GTG	V>V	2655828:2656650	+	znuB2	high-affinity zinc uptake system membrane protein ZnuB2	88	100
4	1	2662431	C	T	COD	nonsyn	CCG>CTG	P>L	2662054:2662678	+	ychE	hypothetical protein	82	100
4	1	2663960	T	C	COD	nonsyn	GTT>GCT	V>A	2663139:2664843	+	-	hypothetical protein	93	97.85
4	1	2666390	A	G	COD	nonsyn	TAC>CAC	Y>H	2664920:2668361	-	-	sensory transduction protein kinase	45	97.78
4	1	2668502	T	C	COD	syn	AAA>AAG	K>K	2668480:2669746	-	hcaT	3-phenylpropionic acid transporter	57	98.25
4	1	2677240	C	T	IG	-	-	-	-	-	-	-	74	97.3
4	1	2686178	A	G	COD	syn	GAA>GAG	E>E	2685443:2686514	+	-	hypothetical protein	70	95.71
4	1	2695654	T	C	COD	syn	GAT>GAC	D>D	2694748:2695693	+	csgA	major curlin subunit CsgA	70	100
4	1	2743696	T	C	COD	syn	CAT>CAC	H>H	2743669:2746093	+	plsB	glycerol-3-phosphate acyltransferase	119	99.16
4	1	2755056	C	T	COD	syn	GCC>GCT	A>A	2754846:2755440	+	-	multiple antibiotic resistance protein MarC	90	98.89
4	1	2759484	C	T	COD	nonsyn	CCA>CTA	P>L	2757589:2759671	+	recG	ATP-dependent DNA helicase RecG	78	98.72
4	1	2763289	G	A	COD	nonsyn	TCA>TTA	S>L	2763089:2764343	-	gspL	general secretion pathway protein L	83	97.59
4	1	2812331	G	A	COD	nonsyn	GCT>ACT	A>T	2811490:2812594	+	-	L-seryl-tRNA selenium transferase family protein	71	95.77
4	1	2822692	T	C	COD	syn	TCA>TCG	S>S	2822304:2823282	-	dppB	dipeptide transport system permease DppB	70	98.57
4	1	2865610	A	G	COD	syn	GAA>GAG	E>E	2864821:2866102	+	rsmB	16S rRNA m5C967 methyltransferase, S-adenosyl-L-methionine-dependent	111	98.2
4	1	2873685	G	A	COD	nonsyn	GAT>AAT	D>N	2873051:2874041	+	rdoA	serine/threonine protein kinase	88	98.86
4	1	2877171	T	C	COD	syn	GCA>GCG	A>A	2875691:2877218	-	-	magnesium chelatase	73	100
4	2	41129	A	G	COD	nonsyn	CAA>CGA	Q>R	40995:41835	+	-	LysR family transcriptional regulator	52	100
4	2	79263	A	G	COD	nonsyn	GTC>GCC	V>A	78454:79375	-	-	hypothetical protein	89	100
4	2	184272	T	C	COD	syn	GGT>GGC	G>G	183387:185148	+	iucC	aerobactin siderophore biosynthesis protein IucC	67	100
4	2	214603	C	A	COD	nonsyn	GCC>GAC	A>D	214001:216104	+	-	FhuE receptor precursor	74	100
4	2	222333	A	G	COD	nonsyn	TAC>CAC	Y>H	221589:222522	-	-	chitooligosaccharide transport ATP-binding protein oppD	85	100
4	2	222560	C	T	COD	nonsyn	GCC>ACC	A>T	222518:223385	-	-	chitooligosaccharide transport ATP-binding protein oppF	58	100
4	2	238817	T	C	COD	syn	TTA>TTG	L>L	238735:239644	-	-	transcriptional regulator SyrB	107	100
4	2	253148	A	G	COD	syn	CGA>CGG	R>R	252170:253442	+	tadG2	TadG-like protein	87	98.85
4	2	266138	T	C	COD	syn	GTT>GTC	V>V	265241:266789	+	glpD	glycerol-3-phosphate dehydrogenase	88	98.86
4	2	269341	T	C	COD	syn	CAT>CAC	H>H	268450:269539	+	-	choloylglycine hydrolase	46	100
4	2	297290	T	C	COD	syn	AAA>AAG	K>K	296575:297832	-	-	two component sensor histidine kinase	115	100
4	2	328499	T	C	COD	nonsyn	GTA>GCA	V>A	327651:328830	+	torC	trimethylamine N-oxide reductase, cytochrome c-type subunit	56	96.43
4	2	331061	A	G	COD	syn	AAA>AAG	K>K	328853:331712	+	torA	trimethylamine N-oxide (TMAO) reductase I, catalytic subunit	77	100
4	2	331578	A	G	COD	nonsyn	ACA>GCA	T>A	328853:331712	+	torA	trimethylamine N-oxide (TMAO) reductase I, catalytic subunit	91	100
4	2	353358	A	G	COD	nonsyn	AAT>AGT	N>S	352702:353650	+	-	hydroxymethylpyrimidine-binding protein	57	100
4	2	361964	T	C	COD	nonsyn	AAA>GAA	K>E	361619:362288	-	yiaD	outer membrane lipoprotein	78	100
4	2	374367	A	G	COD	nonsyn	TAC>CAC	Y>H	372753:375132	-	-	glucosyl hydrolase precursor	67	100
4	2	396414	A	G	COD	nonsyn	ATG>GTG	M>V	395576:396629	+	galT	galactose-1-phosphate uridylyltransferase	65	100
4	2	397461	A	G	COD	syn	TCA>TCG	S>S	396822:397977	+	galK	galactokinase	47	97.87
4	2	432272	A	G	COD	syn	ACT>ACC	T>T	431737:433780	-	rnb	exoribonuclease II	71	100
4	2	443090	A	G	COD	nonsyn	TCT>CCT	S>P	442352:443213	-	-	amino acid ABC transporter permease	78	100
4	2	456784	T	C	COD	syn	TTA>TTG	L>L	455418:456888	-	-	hypothetical protein	39	100
4	2	469784	A	G	COD	syn	GAA>GAG	E>E	469484:470714	+	-	hypothetical protein	90	98.89
4	2	480997	T	C	IG	-	-	-	-	-	-	-	48	100
4	2	482339	T	C	COD	nonsyn	GAT>GGT	D>G	482241:482394	-	-	hypothetical protein	67	97.01
4	2	488492	C	T	COD	nonsyn	CCG>CTG	P>L	488433:489183	+	kdsB	3-deoxy-manno-octulosonate cytidylyltransferase	84	98.81
4	2	542181	C	T	COD	nonsyn	ATG>ATA	M>I	542081:542747	-	yqjA	hypothetical protein	89	100
4	2	557785	A	G	COD	syn	TGT>TGC	C>C	556956:558687	-	-	ribosomal large subunit pseudouridine synthase A	51	100
4	2	559600	G	A	COD	nonsyn	CAA>TAA	Q>*	558667:560368	-	-	ribosomal large subunit pseudouridine synthase A	43	100
4	2	572826	A	G	COD	nonsyn	TTT>CTT	F>L	572199:573204	-	-	L-allo-threonine aldolase	81	100
4	2	585580	G	A	COD	syn	GGC>GGT	G>G	584520:586347	-	-	multidrug resistance ABC transporter ATP-binding and permease protein	83	97.59
4	2	598039	G	A	COD	nonsyn	GGG>GAG	G>E	597773:598220	+	-	ribonuclease H	78	100
4	2	604459	T	C	IG	-	-	-	-	-	-	-	97	98.97
4	2	607130	C	T	IG	-	-	-	-	-	-	-	68	100
4	2	617291	C	T	COD	nonsyn	CCA>TCA	P>S	616264:619258	+	-	type I restriction-modification system restriction subunit	53	100
4	2	625014	G	A	COD	nonsyn	TGC>TAC	C>Y	622654:626719	+	-	superfamily I DNA helicase	59	98.31
4	2	640818	C	T	COD	syn	CTG>TTG	L>L	640721:642434	+	sgrR	DNA-binding transcriptional regulator	86	100
4	2	642007	A	G	COD	nonsyn	AAG>AGG	K>R	640721:642434	+	sgrR	DNA-binding transcriptional regulator	87	97.7
4	2	669864	T	C	COD	nonsyn	CAC>CGC	H>R	669604:671161	-	pntA	NAD(P) transhydrogenase subunit alpha	62	98.39
4	2	682440	C	T	COD	nonsyn	TGG>TGA	W>*	682385:682895	-	-	hypothetical protein	91	98.9
4	2	719059	T	C	COD	nonsyn	GAT>GGT	D>G	718319:719108	-	-	phosphotransferase family protein	46	100
4	2	729281	C	T	IG	-	-	-	-	-	-	-	45	100
4	2	739059	G	A	IG	-	-	-	-	-	-	-	43	100
4	2	742299	T	C	COD	nonsyn	ACT>GCT	T>A	741537:743676	-	-	outer membrane heme receptor	87	100
4	2	748359	G	A	COD	nonsyn	ACG>ATG	T>M	747433:749347	-	-	methyl-accepting chemotaxis protein	63	100
4	2	759888	A	G	COD	syn	ACA>ACG	T>T	758175:760167	+	tktB	transketolase	59	98.31
4	2	765104	T	C	COD	nonsyn	GTA>GCA	V>A	763332:767424	+	-	hypothetical protein	89	98.88
4	2	767731	T	C	COD	syn	GCA>GCG	A>A	767484:768141	-	nfsB	dihydropteridine reductase, NAD(P)H-dependent, oxygen-insensitive	84	100
4	2	772737	T	C	COD	syn	CAT>CAC	H>H	772545:773850	+	-	inosine-guanosine kinase	67	100
4	2	776795	G	A	COD	nonsyn	CCT>CTT	P>L	776487:777606	-	gcvT	glycine cleavage system protein T	74	100
4	2	817657	G	A	COD	nonsyn	ACA>ATA	T>I	816989:818684	-	-	hypothetical protein	60	100
4	2	837652	C	T	COD	nonsyn	GTT>ATT	V>I	836866:837871	-	-	hypothetical protein	70	100
4	2	924613	T	C	COD	syn	GGA>GGG	G>G	924576:925287	-	-	glutathione S-transferase	71	98.59
4	2	929294	C	T	COD	nonsyn	GAT>AAT	D>N	929267:930173	-	vctP	ferric anguibactin-binding protein	73	100
4	2	953619	C	T	COD	nonsyn	GGT>AGT	G>S	953271:954078	-	-	hypothetical protein	77	100
4	2	973470	G	A	COD	nonsyn	GGT>GAT	G>D	972160:973822	+	hcp	hydroxylamine reductase	75	100
4	2	988988	T	C	COD	nonsyn	GAC>GGC	D>G	988821:989463	-	-	chromosome partitioning protein ParA	75	98.67
4	2	989755	A	G	COD	syn	GAA>GAG	E>E	989656:990007	+	-	hypothetical protein	67	97.01
4	2	992310	A	G	COD	syn	GTA>GTG	V>V	991827:992679	+	-	AraC family transcriptional regulator	66	100
4	2	1007331	C	T	IG	-	-	-	-	-	-	-	116	100
4	2	1034696	G	A	COD	nonsyn	GCG>GTG	A>V	1034433:1034991	-	-	hypothetical protein	78	96.15
4	2	1042271	G	A	COD	syn	CAG>CAA	Q>Q	1041872:1042316	+	-	deoxycytidylate deaminase	48	100
4	2	1102454	T	C	COD	syn	GGA>GGG	G>G	1101997:1102849	-	-	hypothetical protein	86	97.67
4	2	1151493	T	C	COD	nonsyn	GTT>GCT	V>A	1150798:1152910	+	sypC	polysaccharide export periplasmic protein	78	100
4	2	1158299	T	C	COD	syn	ACT>ACC	T>T	1157507:1159010	+	sypG	Fis family transcriptional regulator	64	100
4	2	1237111	G	A	COD	syn	CTA>TTA	L>L	1236883:1238701	-	-	hypothetical protein	81	96.3
4	2	1245449	G	A	COD	nonsyn	GGC>AGC	G>S	1244917:1245928	+	-	multidrug resistance protein A	65	100
4	2	1263106	T	C	IG	-	-	-	-	-	-	-	74	98.65
4	2	1289880	T	C	COD	nonsyn	ACG>GCG	T>A	1289295:1290093	-	ybiV	hydrolase	64	100
4	2	1293186	T	C	COD	nonsyn	ATG>GTG	M>V	1291344:1294497	-	acrF	multidrug efflux system protein	64	100
4	2	1315702	T	C	COD	syn	ACA>ACG	T>T	1304523:1316325	-	rtxA2	RTX repeat-containing calcium-binding cytotoxin RtxA2	73	100
4	2	1323827	T	C	COD	nonsyn	AAA>AGA	K>R	1323600:1324992	-	rtxD	RTX transport membrane fusion protein RtxD	86	97.67
4	P	2334	T	C	COD	syn	GCA>GCG	A>A	2273:2723	-	-	hypothetical protein	193	98.96
4	P	3119	T	C	COD	nonsyn	ACT>GCT	T>A	3074:3266	-	-	hypothetical protein	218	99.54
4	P	27102	T	C	COD	syn	TTT>TTC	F>F	26298:28752	+	-	VirB4 ATPase	259	100
4	P	33776	G	A	COD	nonsyn	GAG>AAG	E>K	32704:34531	+	-	protein VirD4	209	99.04
11	1	1452	C	T	COD	nonsyn	GTT>ATT	V>I	816:2184	-	trmE	tRNA modification GTPase TrmE	156	99.36
11	1	11630	C	T	COD	syn	CTG>TTG	L>L	11053:13471	+	gyrB	DNA gyrase subunit B	82	98.78
11	1	53899	T	C	COD	nonsyn	ATC>ACC	I>T	53366:54131	+	ubiE	ubiquinone/menaquinone biosynthesis methyltransferase	117	99.15
11	1	54626	A	G	COD	nonsyn	ACT>GCT	T>A	54142:54766	+	yigP	hypothetical protein	117	100
11	1	94166	A	G	COD	syn	GTA>GTG	V>V	93581:94955	+	hemN	coproporphyrinogen III oxidase	141	100
11	1	129487	G	A	COD	nonsyn	GGT>AGT	G>S	129120:129837	+	rph	ribonuclease PH	130	100
11	1	150072	A	G	COD	syn	TTA>CTA	L>L	149886:150375	-	coaD	phosphopantetheine adenylyltransferase	110	100
11	1	186820	A	G	COD	nonsyn	ACG>GCG	T>A	185952:186852	+	rffH	glucose-1-phosphate thymidylyltransferase	101	100
11	1	325102	A	G	COD	syn	ATT>ATC	I>I	325080:325923	-	-	drug/metabolite exporter family protein	119	100
11	1	408586	G	A	COD	nonsyn	GGG>AGG	G>R	407562:409032	+	rng	ribonuclease G	86	100
11	1	454003	A	G	COD	nonsyn	GAA>GGA	E>G	453107:454028	+	yneH	glutaminase	95	100
11	1	460702	T	C	COD	nonsyn	GTT>GCT	V>A	459977:461078	+	pilU	pili retraction protein PilU	102	100
11	1	536062	C	T	COD	nonsyn	CGA>TGA	R>*	535932:536379	+	rimI	acetylase for 30S ribosomal subunit protein S18	73	100
11	1	541724	T	C	COD	nonsyn	ATC>ACC	I>T	541278:542055	+	deoC	deoxyribose-phosphate aldolase	114	100
11	1	560784	C	T	COD	syn	AAG>AAA	K>K	560036:561380	-	phoQ1	sensory histidine kinase in two-component regulatory system with PhoP	102	99.02
11	1	561620	A	G	COD	syn	TTT>TTC	F>F	561382:562063	-	phoP	two component system DNA-binding response regulator	80	100
11	1	578623	A	G	IG	-	-	-	-	-	-	-	113	99.12
11	1	589471	A	G	COD	nonsyn	GAG>GGG	E>G	588677:591530	+	-	M16 family peptidase	110	99.09
11	1	595027	C	T	COD	nonsyn	ATG>ATA	M>I	594534:595839	-	corB	magnesium and cobalt efflux protein CorB	94	98.94
11	1	605963	C	T	COD	nonsyn	GGC>AGC	G>S	604508:606176	-	yjjK	ABC transporter ATP-binding protein	97	94.85
11	1	646249	A	G	COD	nonsyn	ATG>GTG	M>V	645165:646266	+	mltA	murein transglycosylase A	110	100
11	1	658185	A	G	COD	syn	ATT>ATC	I>I	656045:658292	-	-	hypothetical protein	98	98.98
11	1	666818	G	A	COD	nonsyn	GCC>ACC	A>T	666580:666904	+	-	PTS system cellobiose-specific transporter subunit IIA	101	97.03
11	1	673104	A	G	IG	-	-	-	-	-	-	-	107	100
11	1	680033	A	G	COD	nonsyn	AAA>GAA	K>E	679972:681259	+	pepB	aminopeptidase	94	98.94
11	1	683351	C	T	IG	-	-	-	-	-	-	-	105	100
11	1	701891	A	G	COD	nonsyn	ACT>GCT	T>A	701803:703108	+	-	serine transporter	133	99.25
11	1	703492	A	G	COD	nonsyn	ATT>ACT	I>T	703175:704018	-	yeiG	esterase	90	97.78
11	1	706994	G	A	COD	syn	GGC>GGT	G>G	706768:708046	-	-	proton/sodium-glutamate symport protein	124	100
11	1	721514	A	G	COD	nonsyn	AAA>AGA	K>R	721173:721659	+	-	transcription elongation factor	87	98.85
11	1	739415	T	C	COD	nonsyn	ATA>ATG	I>M	739399:740038	-	-	dipeptide ABC transporter	78	98.72
11	1	751072	A	G	IG	-	-	-	-	-	-	-	78	100
11	1	753085	C	T	COD	nonsyn	CCG>TCG	P>S	752202:753255	+	yejE	oligopeptide transporter subunit	132	100
11	1	796509	A	G	COD	syn	AAA>AAG	K>K	796347:797574	+	nqrF	Na(+)-translocating NADH-quinone reductase subunit F	146	100
11	1	836875	A	G	COD	syn	CGT>CGC	R>R	836283:836910	-	lolB	molecular chaperone LolB	83	100
11	1	837505	G	A	COD	syn	CAG>CAA	Q>Q	837079:838336	+	hemA	glutamyl-tRNA reductase	80	100
11	1	864333	A	G	COD	syn	GAT>GAC	D>D	863993:864539	-	toxS	regulatory protein ToxS	143	99.3
11	1	926092	T	C	COD	nonsyn	TAC>TGC	Y>C	925736:927470	-	argS	arginyl-tRNA synthetase	103	100
11	1	935032	C	T	COD	nonsyn	CAG>TAG	Q>*	934140:935544	+	-	AMP-(fatty)acid ligase	101	99.01
11	1	964717	A	G	COD	syn	TTA>TTG	L>L	964027:965629	+	emrB	multidrug efflux system protein	82	100
11	1	989858	C	T	COD	nonsyn	GCG>GTG	A>V	989043:990126	+	serC	phosphoserine aminotransferase	108	99.07
11	1	1025077	A	G	COD	nonsyn	GTT>GCT	V>A	1025012:1025645	-	rnfG	electron transport complex protein RnfG	77	100
11	1	1029136	C	T	COD	nonsyn	GGT>GAT	G>D	1026707:1029191	-	rnfC	electron transport complex protein RnfC	114	100
11	1	1041104	C	T	COD	nonsyn	GCT>ACT	A>T	1039781:1041290	-	-	hypothetical protein	96	100
11	1	1072415	C	T	COD	nonsyn	GCA>GTA	A>V	1071495:1072956	+	-	glutathione synthetase	111	99.1
11	1	1081134	C	T	COD	nonsyn	CAT>TAT	H>Y	1079462:1081946	+	-	diguanylate cyclase	105	100
11	1	1095778	C	T	COD	nonsyn	CGT>CAT	R>H	1092602:1096124	-	icmF	secretion protein IcmF	106	100
11	1	1102394	A	G	COD	syn	CCT>CCC	P>P	1101850:1104433	-	-	ATP-dependent protease subunit	69	100
11	1	1111603	A	G	COD	syn	ACT>ACC	T>T	1111464:1111671	-	-	hypothetical protein	95	100
11	1	1117667	T	C	COD	nonsyn	GTT>GCT	V>A	1117329:1118388	+	-	hypothetical protein	126	99.21
11	1	1122548	A	G	COD	nonsyn	ACA>GCA	T>A	1122361:1123435	+	hisB	imidazole glycerol-phosphate dehydratase/histidinol phosphatase	104	100
11	1	1137114	A	G	COD	nonsyn	TTA>TCA	L>S	1136728:1137604	-	trpE	component I of anthranilate synthase	102	99.02
11	1	1149948	A	G	COD	nonsyn	GAG>GGG	E>G	1149457:1150618	+	-	hypothetical protein	126	100
11	1	1169193	T	C	COD	nonsyn	GTT>GCT	V>A	1168948:1170616	+	-	basic endochitinase	127	100
11	1	1170403	A	G	COD	syn	AAA>AAG	K>K	1168948:1170616	+	-	basic endochitinase	97	100
11	1	1186651	C	T	COD	nonsyn	AGA>AAA	R>K	1186280:1187234	-	-	hypothetical protein	76	100
11	1	1194226	T	C	COD	nonsyn	GTT>GCT	V>A	1193423:1194284	+	-	glutathione S-transferase YghU	144	100
11	1	1199616	G	A	COD	nonsyn	GCA>ACA	A>T	1198670:1199984	+	-	anaerobic C4-dicarboxylate transporter	116	100
11	1	1235559	T	A	COD	nonsyn	AAT>ATT	N>I	1235509:1237462	-	yeaV	transporter	65	100
11	1	1243763	C	T	COD	syn	CTG>CTA	L>L	1242889:1244377	-	yhiP	transporter	76	100
11	1	1246393	A	G	COD	nonsyn	GAT>GGT	D>G	1245776:1247513	+	-	hypothetical protein	95	100
11	1	1258627	C	T	COD	nonsyn	CAA>TAA	Q>*	1257768:1259166	+	-	hypothetical protein	83	100
11	1	1305346	T	C	COD	syn	GAA>GAG	E>E	1305105:1306467	-	sdaA	L-serine deaminase I	88	98.86
11	1	1320504	A	G	COD	syn	GCA>GCG	A>A	1319943:1321089	+	yiaY	Fe-containing alcohol dehydrogenase	124	100
11	1	1330823	T	C	IG	-	-	-	-	-	-	-	72	100
11	1	1331012	G	A	COD	nonsyn	GTT>ATT	V>I	1330957:1332190	+	yfaY	competence-damage protein	86	100
11	1	1365922	A	G	COD	syn	AAA>AAG	K>K	1364977:1368238	+	-	hypothetical protein	96	100
11	1	1386488	A	G	COD	syn	AGT>AGC	S>S	1385029:1386580	-	-	diguanylate cyclase	81	100
11	1	1397408	T	C	COD	syn	GCA>GCG	A>A	1396687:1397710	-	-	transcriptional repressor	103	100
11	1	1409205	C	T	IG	-	-	-	-	-	-	-	118	100
11	1	1412949	A	G	COD	nonsyn	ATC>ACC	I>T	1412845:1414024	-	-	hypothetical protein	103	100
11	1	1445269	G	A	COD	nonsyn	GAA>AAA	E>K	1445127:1445574	+	ycbG	hypothetical protein	82	100
11	1	1488621	G	A	COD	nonsyn	CAT>TAT	H>Y	1488414:1488882	-	-	acetyltransferase	103	100
11	1	1508477	T	C	COD	nonsyn	ACG>GCG	T>A	1507292:1508993	-	-	formate hydrogenlyase subunit 6	91	100
11	1	1526862	A	G	COD	syn	TTA>CTA	L>L	1525110:1527999	-	-	hypothetical protein	99	100
11	1	1556954	T	C	IG	-	-	-	-	-	-	-	71	100
11	1	1577002	C	T	COD	nonsyn	GGC>GAC	G>D	1576907:1577921	-	-	MoxR protein	109	100
11	1	1596706	G	A	COD	nonsyn	ATG>ATA	M>I	1595272:1596787	+	rbsA	D-ribose transporter ATP-binding protein	90	100
11	1	1605591	T	C	COD	syn	GTA>GTG	V>V	1604945:1606415	-	-	sodium-driven multidrug efflux pump	99	100
11	1	1606933	A	G	COD	nonsyn	TCT>CCT	S>P	1606567:1607314	-	-	hypothetical protein	62	100
11	1	1630733	G	A	COD	nonsyn	GCA>GTA	A>V	1629687:1631259	-	-	hypothetical protein	87	98.85
11	1	1631682	A	G	COD	syn	AGA>AGG	R>R	1631646:1631922	+	-	hypothetical protein	79	98.73
11	1	1639363	G	A	COD	nonsyn	GGC>GAC	G>D	1638590:1640501	+	-	penicillin binding protein transpeptidase	86	100
11	1	1640568	T	C	IG	-	-	-	-	-	-	-	60	100
11	1	1641145	T	C	COD	syn	AAT>AAC	N>N	1640692:1642117	+	sbcB	exonuclease I	66	100
11	1	1687595	A	G	IG	-	-	-	-	-	-	-	127	100
11	1	1716901	T	C	COD	syn	GGT>GGC	G>G	1716124:1717222	+	aapM	amino-acid transporter permease	89	100
11	1	1742392	A	G	COD	syn	TCT>TCC	S>S	1740954:1743297	-	-	ATP-dependent helicase HrpA	92	100
11	1	1747311	T	C	COD	nonsyn	AAT>GAT	N>D	1746342:1747674	-	-	diguanylate cyclase	98	100
11	1	1753285	T	C	COD	nonsyn	ATC>GTC	I>V	1753102:1755271	-	-	hypothetical protein	104	100
11	1	1777369	A	G	COD	nonsyn	GTT>GCT	V>A	1776800:1777541	-	hisQ	histidine/lysine/arginine/ornithine transporter subunit	100	100
11	1	1792119	G	A	IG	-	-	-	-	-	-	-	69	100
11	1	1809812	A	G	COD	nonsyn	GAT>GGT	D>G	1809414:1810164	+	pstB2	phosphate ABC transporter ATP-binding protein	108	96.3
11	1	1816793	T	C	COD	syn	GGA>GGG	G>G	1815106:1818025	-	torS	hybrid sensory histidine kinase in two-component regulatory system with TorR	100	100
11	1	1832211	T	C	IG	-	-	-	-	-	-	-	84	100
11	1	1832832	G	A	COD	nonsyn	GCA>GTA	A>V	1832227:1833814	-	-	sodium:proton antiporter	98	98.98
11	1	1857679	A	G	COD	nonsyn	TAC>TGC	Y>C	1857656:1859465	+	yejM	hydrolase, inner membrane	113	100
11	1	1905111	T	C	IG	-	-	-	-	-	-	-	51	100
11	1	1968331	T	C	COD	syn	TGT>TGC	C>C	1968160:1968742	+	yceF	hypothetical protein	75	98.67
11	1	1984546	T	C	IG	-	-	-	-	-	-	-	77	100
11	1	2006310	T	C	COD	syn	GAA>GAG	E>E	2006072:2006345	-	-	hypothetical protein	122	99.18
11	1	2039867	T	C	IG	-	-	-	-	-	-	-	80	100
11	1	2065129	A	G	COD	syn	TGT>TGC	C>C	2063121:2065329	-	cheA	chemotactic sensory histidine kinase CheA, in two-component regulatory system with CheB and CheY	61	100
11	1	2077660	G	A	COD	syn	GAC>GAT	D>D	2076648:2077683	-	fliM	flagellar motor switch protein FliM	124	100
11	1	2080941	C	T	COD	nonsyn	GCT>ACT	A>T	2080116:2081436	-	fliI	flagellum-specific ATP synthase	82	98.78
11	1	2097728	T	C	COD	nonsyn	AGT>GGT	S>G	2097593:2098727	-	flaB	flagellin	93	100
11	1	2098663	G	A	COD	nonsyn	ACA>ATA	T>I	2097593:2098727	-	flaB	flagellin	103	100
11	1	2111219	A	G	COD	syn	AGT>AGC	S>S	2111197:2111614	-	flgC	flagellar basal body rod protein FlgC	121	100
11	1	2138794	G	A	COD	syn	ACC>ACT	T>T	2136687:2139177	-	napA	nitrate reductase catalytic subunit	143	97.2
11	1	2260258	G	A	COD	nonsyn	CAT>TAT	H>Y	2260174:2260729	-	-	exodeoxyribonuclease VIII	90	97.78
11	1	2292551	G	A	COD	nonsyn	TCG>TTG	S>L	2291601:2292936	-	cadB	lysine/cadaverine antiporter	130	100
11	1	2318402	G	A	COD	nonsyn	GCT>GTT	A>V	2317116:2318466	-	rumA	23S rRNA 5-methyluridine methyltransferase	95	100
11	1	2323010	G	A	COD	nonsyn	TCA>TTA	S>L	2322558:2323275	-	recO	DNA repair protein RecO	79	100
11	1	2359567	T	C	COD	nonsyn	ACC>GCC	T>A	2357686:2360053	-	arcB	aerobic respiration control sensor protein ArcB	74	100
11	1	2368419	A	G	IG	-	-	-	-	-	-	-	114	100
11	1	2404457	T	C	COD	nonsyn	GTG>GCG	V>A	2404122:2405535	+	-	phosphoglucomutase	94	100
11	1	2415774	A	G	COD	syn	TCT>TCC	S>S	2415542:2418083	-	acnB	bifunctional aconitate hydratase 2/2-methylisocitrate dehydratase	167	99.4
11	1	2442434	C	T	COD	nonsyn	GGC>GAC	G>D	2442123:2443779	-	ychM	transporter	99	100
11	1	2454436	T	C	IG	-	-	-	-	-	-	-	76	100
11	1	2471316	T	C	COD	syn	GTA>GTG	V>V	2471165:2472629	-	murC	UDP-N-acetylmuramate--L-alanine ligase	108	98.15
11	1	2509534	G	A	COD	syn	GGC>GGT	G>G	2508015:2510871	-	glnE	bifunctional glutamine-synthetase adenylyltransferase/deadenyltransferase	154	99.35
11	1	2527302	T	C	COD	nonsyn	GTA>GCA	V>A	2526475:2528239	+	dnaG	DNA primase	85	100
11	1	2538266	T	C	COD	syn	GAA>GAG	E>E	2536489:2538385	-	-	diguanylate cyclase	91	100
11	1	2551274	G	A	COD	nonsyn	GTT>ATT	V>I	2551192:2552533	+	-	hypothetical protein	107	100
11	1	2564199	T	C	COD	nonsyn	AAT>AGT	N>S	2563927:2565385	-	astD	succinylglutamic semialdehyde dehydrogenase	114	98.25
11	1	2586556	T	C	IG	-	-	-	-	-	-	-	84	100
11	1	2594896	T	C	COD	syn	TGT>TGC	C>C	2593420:2596051	+	ppc	phosphoenolpyruvate carboxylase	128	99.22
11	1	2632224	T	C	COD	nonsyn	GTT>GCT	V>A	2632003:2632687	+	cpxR	DNA-binding response regulator in two-component regulatory system with CpxA	138	100
11	1	2692486	A	G	COD	nonsyn	GTT>GCT	V>A	2692394:2692796	-	csgF	curli assembly protein CsgF	165	100
11	1	2779857	T	A	COD	nonsyn	GAT>GTT	D>V	2779012:2780230	-	-	diguanylate cyclase	100	100
11	1	2787166	T	C	COD	nonsyn	GAC>GGC	D>G	2787014:2789057	-	prlC	oligopeptidase A	69	100
11	1	2863750	T	C	COD	nonsyn	TAA>CAA	*>Q	2863239:2863752	+	def	peptide deformylase	66	100
11	1	2894723	T	C	COD	nonsyn	GAT>GGT	D>G	2894088:2894886	-	-	chromosome partitioning protein ParA	94	100
11	2	3565	A	G	COD	nonsyn	ATG>GTG	M>V	3387:3735	+	yoaB	hypothetical protein	130	100
11	2	29571	T	C	COD	syn	AAA>AAG	K>K	28397:29642	-	-	NADH oxidase	121	100
11	2	52355	T	C	COD	nonsyn	TTT>CTT	F>L	50497:53563	+	-	acriflavin resistance plasma membrane protein	109	100
11	2	56352	A	G	COD	nonsyn	ATG>ACG	M>T	56236:56956	-	ydfG	L-allo-threonine dehydrogenase, NAD(P)-binding	113	100
11	2	87081	A	G	COD	syn	TTA>CTA	L>L	86424:87270	-	dmsC	dimethyl sulfoxide reductase, anaerobic, subunit C	121	100
11	2	104147	A	G	IG	-	-	-	-	-	-	-	81	100
11	2	136882	A	G	COD	syn	GAA>GAG	E>E	135013:137158	+	-	cytoplasmic protein	84	100
11	2	169475	A	G	COD	nonsyn	CAC>CGC	H>R	168528:169980	+	-	GGDEF domain-containing protein	125	100
11	2	193333	A	G	COD	syn	GAA>GAG	E>E	192232:193864	+	-	methyl-accepting chemotaxis protein	100	100
11	2	219425	T	C	COD	syn	CGT>CGC	R>R	219248:219869	+	-	TonB protein	78	100
11	2	227944	G	A	COD	nonsyn	GCT>ACT	A>T	227736:228987	+	ydeE	transporter	130	99.23
11	2	229059	A	G	COD	syn	GGT>GGC	G>G	229013:229964	-	-	hypothetical protein	128	100
11	2	230874	A	G	COD	syn	CGT>CGC	R>R	230045:231212	-	-	arylsulfatase	95	100
11	2	260264	C	T	COD	nonsyn	GCA>GTA	A>V	259347:260862	+	glpK	glycerol kinase	118	100
11	2	266640	C	T	COD	nonsyn	CAT>TAT	H>Y	265241:266789	+	glpD	glycerol-3-phosphate dehydrogenase	114	100
11	2	273008	A	G	COD	nonsyn	AAA>GAA	K>E	271885:273751	+	-	methyl-accepting chemotaxis protein	122	100
11	2	316701	A	G	COD	syn	CAA>CAG	Q>Q	316083:316725	+	-	ATP-dependent Zn protease	99	100
11	2	317563	T	C	COD	nonsyn	ACT>GCT	T>A	316801:318220	-	-	amino-acid ABC transporter binding protein	104	99.04
11	2	354905	C	T	COD	nonsyn	GCA>GTA	A>V	354363:355167	+	thiM	hydroxyethylthiazole kinase	106	99.06
11	2	370008	A	G	COD	nonsyn	GTT>GCT	V>A	368974:370978	-	ptrB	oligopeptidase B	94	100
11	2	373255	C	T	COD	nonsyn	ATG>ATA	M>I	372753:375132	-	-	glucosyl hydrolase precursor	134	98.51
11	2	382651	G	A	COD	nonsyn	GGA>GAA	G>E	381623:383054	+	-	diguanylate phosphodiesterase	80	100
11	2	383932	C	T	COD	syn	GCG>GCA	A>A	383124:384555	-	ygjI	transporter	134	99.25
11	2	400638	C	T	COD	nonsyn	TGG>TAG	W>*	399121:402172	-	-	acriflavin resistance plasma membrane protein	142	100
11	2	402359	C	T	COD	syn	GTG>GTA	V>V	402175:403288	-	-	acriflavin resistance periplasmic protein	111	100
11	2	415386	A	G	COD	nonsyn	AAT>AGT	N>S	413839:415525	+	-	hypothetical protein	98	100
11	2	421230	A	G	COD	nonsyn	ACG>GCG	T>A	420218:421493	+	-	mechanosensitive ion channel MscS	107	100
11	2	455788	A	G	COD	syn	CCT>CCC	P>P	455418:456888	-	-	hypothetical protein	114	100
11	2	504103	G	A	COD	nonsyn	GTT>ATT	V>I	504036:504891	+	-	esterase	107	96.26
11	2	508843	G	T	COD	nonsyn	GGC>GTC	G>V	508139:509609	+	cusB	copper/silver efflux system, membrane fusion protein	72	97.22
11	2	529681	A	G	COD	nonsyn	ATT>ACT	I>T	526916:530372	-	mfd	transcription-repair coupling factor	64	100
11	2	599046	A	G	COD	syn	TTA>TTG	L>L	598644:599412	+	-	AraC family transcriptional regulator	80	100
11	2	646954	A	G	COD	syn	GAA>GAG	E>E	646921:647083	+	-	hypothetical protein	59	100
11	2	652801	G	A	COD	nonsyn	GCA>GTA	A>V	651890:654569	-	yfiQ	fused acyl-CoA synthetase: NAD(P)-binding subunit/ATP-binding subunit	98	100
11	2	663893	C	T	COD	nonsyn	GGG>AGG	G>R	663410:664565	-	rstA	RstA2 protein	115	100
11	2	702311	T	C	IG	-	-	-	-	-	-	-	92	100
11	2	710759	A	G	COD	nonsyn	GTT>GCT	V>A	710352:710931	-	-	hypothetical protein	80	100
11	2	761216	G	A	IG	-	-	-	-	-	-	-	69	100
11	2	764089	G	A	COD	nonsyn	GTA>ATA	V>I	763332:767424	+	-	hypothetical protein	88	100
11	2	764956	A	G	COD	nonsyn	AAA>GAA	K>E	763332:767424	+	-	hypothetical protein	97	98.97
11	2	773230	A	G	COD	nonsyn	ACT>GCT	T>A	772545:773850	+	-	inosine-guanosine kinase	108	100
11	2	795880	T	C	COD	syn	CTT>CTC	L>L	794497:796399	+	-	PTS system, mannose-specific IIAB component	69	98.55
11	2	804080	A	G	IG	-	-	-	-	-	-	-	43	100
11	2	807587	A	G	IG	-	-	-	-	-	-	-	88	98.86
11	2	809647	T	C	COD	syn	GTA>GTG	V>V	808533:809736	-	-	lipoprotein	133	99.25
11	2	819214	A	G	COD	nonsyn	TTT>CTT	F>L	818935:820477	-	-	sodium/proton antiporter	110	100
11	2	848177	T	C	COD	nonsyn	ACG>GCG	T>A	847526:849074	-	tyrR	DNA-binding transcriptional regulator, tyrosine-binding	99	100
11	2	882963	T	C	IG	-	-	-	-	-	-	-	67	97.01
11	2	889944	A	G	COD	nonsyn	CTA>CCA	L>P	889936:891133	-	ackA2	acetate kinase	82	100
11	2	891337	T	C	IG	-	-	-	-	-	-	-	60	98.33
11	2	943508	A	G	COD	syn	ATT>ATC	I>I	942484:945538	-	-	ATPase involved in pili biogenesis	105	99.05
11	2	952665	A	G	COD	syn	CAA>CAG	Q>Q	952062:953214	+	-	outer membrane protein P1 precursor	117	100
11	2	985067	C	T	COD	nonsyn	GAA>AAA	E>K	983723:985178	-	tcpC	toxin coregulated pilus outer membrane protein TcpC	93	100
11	2	1019852	T	C	COD	syn	GCT>GCC	A>A	1018613:1020134	+	-	arylsulfatase	105	100
11	2	1022926	A	G	COD	syn	AAA>AAG	K>K	1022515:1023478	+	-	MoxR protein	108	100
11	2	1055114	T	C	COD	nonsyn	ACG>GCG	T>A	1055099:1055618	-	ybhB	kinase inhibitor	111	99.1
11	2	1064598	G	A	COD	syn	CTG>TTG	L>L	1063464:1064601	-	fruB	bifunctional PTS system fructose-specific transporter subunit IIA/HPr protein	87	97.7
11	2	1069713	T	C	COD	nonsyn	CAA>CGA	Q>R	1068475:1069750	-	-	hypothetical protein	87	100
11	2	1088484	T	C	COD	nonsyn	TTC>CTC	F>L	1088474:1089695	+	-	nucleoside permease NupC	92	97.83
11	2	1107422	G	A	COD	nonsyn	GCA>GTA	A>V	1106805:1107456	-	-	keto-hydroxyglutarate-aldolase/keto-deoxy-phosphogluconate aldolase	87	96.55
11	2	1122731	T	C	COD	nonsyn	TAC>TGC	Y>C	1122549:1123380	-	kduI	5-keto-4-deoxyuronate isomerase	111	99.1
11	2	1134978	T	C	COD	syn	CTA>CTG	L>L	1133540:1136201	-	-	beta-hexosaminidase	99	100
11	2	1185428	G	A	COD	nonsyn	GCA>ACA	A>T	1184950:1185742	+	-	glycine betaine-binding protein	107	100
11	2	1187415	A	G	COD	syn	GAT>GAC	D>D	1186673:1188161	-	-	sulfate transporter	124	100
11	2	1201691	T	C	COD	nonsyn	AAC>AGC	N>S	1201056:1202025	-	-	hypothetical protein	104	98.08
11	2	1201898	T	C	COD	nonsyn	AAT>AGT	N>S	1201056:1202025	-	-	hypothetical protein	105	100
11	2	1212682	C	T	COD	syn	AAC>AAT	N>N	1212466:1213222	+	acfC	accessory colonization factor AcfC	99	100
11	2	1271674	C	T	COD	nonsyn	GAT>AAT	D>N	1267087:1278502	-	-	hypothetical protein	99	100
11	2	1277670	G	A	COD	nonsyn	GCC>GTC	A>V	1267087:1278502	-	-	hypothetical protein	113	100
11	2	1288626	C	T	COD	syn	GGC>GGT	G>G	1288236:1289220	+	ybcF	carbamate kinase	106	99.06
11	2	1319350	T	C	COD	syn	AGA>AGG	R>R	1318863:1321002	-	rtxB	ATP-binding protein, RTX transport secretion component RtxB	120	95.83
11	P	4765	G	A	COD	syn	CTG>TTG	L>L	4573:4954	-	-	hypothetical protein	178	100
11	P	13548	A	G	COD	nonsyn	ACG>GCG	T>A	13436:13937	+	-	hypothetical protein	286	100
11	P	16467	G	A	COD	nonsyn	GTG>ATG	V>M	15332:16772	+	-	hypothetical protein	162	100
12	1	51304	G	A	COD	nonsyn	CAA>TAA	Q>*	50758:51688	-	-	drug/metabolite exporter family protein	116	100
12	1	93521	C	T	IG	-	-	-	-	-	-	-	78	98.72
12	1	113706	A	G	COD	syn	GGT>GGC	G>G	113549:114086	-	-	hypothetical protein	119	100
12	1	130014	A	G	IG	-	-	-	-	-	-	-	78	98.72
12	1	187486	C	T	COD	nonsyn	CAT>TAT	H>Y	187410:188226	+	rmlB	dTDP-glucose-4,6-dehydratase	105	100
12	1	194273	T	C	COD	syn	TAT>TAC	Y>Y	193520:194513	+	-	beta-D-GlcNAc beta-1,3-galactosyltransferase	72	100
12	1	197724	G	A	COD	syn	TCG>TCA	S>S	197436:198369	+	kpsF	arabinose-5-phosphate isomerase	110	100
12	1	200813	T	C	COD	nonsyn	ATG>ACG	M>T	200280:201246	+	ddhD	CDP-6-deoxy-delta-3,4-glucoseen reductase	109	99.08
12	1	290177	A	G	COD	nonsyn	GTA>GCA	V>A	289515:290331	-	apaH	diadenosine tetraphosphatase	80	98.75
12	1	339767	G	T	IG	-	-	-	-	-	-	-	74	100
12	1	367677	C	T	COD	nonsyn	AGC>AAC	S>N	366472:368233	-	-	Lipid A core -- O-antigen ligase Wzy-like protein	118	100
12	1	398178	C	A	COD	nonsyn	CAA>AAA	Q>K	397685:398249	+	mshB	MSHA pilin protein MshB	86	100
12	1	428994	C	T	COD	syn	TAC>TAT	Y>Y	428658:429153	+	yrbD	organic solvent ABC transporter	126	100
12	1	429235	A	G	COD	nonsyn	AAA>AGA	K>R	429152:429794	+	yrbC	organic solvent ABC transporter	90	100
12	1	446917	A	G	COD	syn	CGT>CGC	R>R	446799:447276	-	-	hypothetical protein	75	100
12	1	455198	G	A	COD	nonsyn	GCT>GTT	A>V	454131:455292	-	yggW	coproporphyrinogen III oxidase	99	98.99
12	1	514073	A	G	IG	-	-	-	-	-	-	-	83	100
12	1	526898	C	T	COD	nonsyn	GCA>GTA	A>V	526146:528276	+	pnp	polynucleotide phosphorylase	89	100
12	1	564551	T	C	IG	-	-	-	-	-	-	-	50	100
12	1	607241	C	T	COD	nonsyn	TCA>TTA	S>L	606363:608298	+	slt	lytic murein transglycosylase, soluble	82	98.78
12	1	633180	T	C	COD	nonsyn	CTT>CCT	L>P	633103:636523	+	recC	exonuclease V subunit gamma	65	100
12	1	686662	A	G	COD	syn	GAA>GAG	E>E	686200:687469	+	hisS	histidyl-tRNA synthetase	107	100
12	1	689451	G	A	COD	nonsyn	GTT>ATT	V>I	689441:690944	+	engA	GTP-binding protein EngA	70	100
12	1	706304	C	T	COD	syn	AGC>AGT	S>S	706097:706697	+	-	periplasmic protein disulfide isomerase, DsbA-like protein	69	98.55
12	1	714766	A	G	COD	nonsyn	AAC>AGC	N>S	713168:717080	+	purL	phosphoribosylformylglycinamidine synthase	60	100
12	1	719978	T	C	COD	nonsyn	TAC>TGC	Y>C	718380:720921	-	chiA	endochitinase	100	100
12	1	727159	G	A	COD	nonsyn	GCA>GTA	A>V	726575:727469	-	nanA	N-acetylneuraminate lyase	94	100
12	1	729319	C	T	COD	nonsyn	GAA>AAA	E>K	728698:729859	-	nagA2	N-acetylglucosamine-6-phosphate deacetylase	115	100
12	1	741435	A	G	COD	nonsyn	TGG>CGG	W>R	740730:741495	-	-	oligopeptide transport system permease OppC	90	100
12	1	758404	C	T	IG	-	-	-	-	-	-	-	71	100
12	1	807996	C	T	COD	syn	ACC>ACT	T>T	807360:808470	+	proB	gamma-glutamyl kinase	97	100
12	1	829437	A	G	COD	nonsyn	ACA>GCA	T>A	829163:830321	+	ubiF	2-octaprenyl-3-methyl-6-methoxy-1,4-benzoquinol hydroxylase	53	100
12	1	872238	A	G	COD	syn	GTA>GTG	V>V	871953:873240	+	clpX	ATP-dependent protease ATP-binding subunit ClpX	78	96.15
12	1	886059	A	G	COD	nonsyn	TTT>TCT	F>S	886000:887137	-	nagA	N-acetylglucosamine-6-phosphate deacetylase	88	98.86
12	1	948224	C	T	COD	syn	GGC>GGT	G>G	948200:948626	+	-	hypothetical protein	50	98
12	1	978151	G	A	COD	syn	GGC>GGT	G>G	977862:979545	-	ybjL	hypothetical protein	60	98.33
12	1	986035	G	A	COD	syn	AAG>AAA	K>K	985999:986629	+	tfoX1	DNA transformation protein TfoX1 (Sxy)	65	100
12	1	995506	A	G	COD	nonsyn	GTC>GCC	V>A	994967:996086	-	ald	alanine dehydrogenase	80	100
12	1	1013839	A	G	COD	nonsyn	GAT>GGT	D>G	1012472:1014974	+	adhE	bifunctional acetaldehyde-CoA dehydrogenase/iron-dependent alcohol dehydrogenase/pyruvate-formate lyase deactivase	85	97.65
12	1	1036374	A	G	IG	-	-	-	-	-	-	-	64	100
12	1	1066595	C	T	COD	nonsyn	CCA>TCA	P>S	1066258:1067857	+	gshA2	glutamate--cysteine ligase	68	98.53
12	1	1084440	A	G	COD	syn	GGT>GGC	G>G	1082030:1085192	-	-	ClC family chloride transporter	101	100
12	1	1140865	C	T	COD	nonsyn	GGC>AGC	G>S	1140328:1142788	-	ainR	autoinducer regulatory protein AinR	73	100
12	1	1201633	A	G	COD	nonsyn	ATT>GTT	I>V	1201245:1203156	+	-	transporter	66	100
12	1	1227433	T	C	COD	nonsyn	GTA>GCA	V>A	1226816:1227719	+	murQ	N-acetylmuramic acid 6-phosphate etherase	46	100
12	1	1277979	C	T	COD	syn	GGC>GGT	G>G	1277403:1278279	+	htpX	heat shock protein HtpX	64	96.88
12	1	1278832	T	C	COD	syn	CGT>CGC	R>R	1278472:1278892	+	yehS	hypothetical protein	49	97.96
12	1	1310764	C	T	COD	nonsyn	GCA>GTA	A>V	1310135:1311665	+	fumB	anaerobic class I fumarate hydratase	61	100
12	1	1311630	A	G	COD	nonsyn	ACA>GCA	T>A	1310135:1311665	+	fumB	anaerobic class I fumarate hydratase	62	100
12	1	1377532	T	C	COD	syn	CAT>CAC	H>H	1376902:1377895	+	astE	succinylglutamate desuccinylase	53	96.23
12	1	1389965	A	G	COD	nonsyn	ATA>ATG	I>M	1389614:1390529	+	-	phosphoenolpyruvate phosphomutase	57	98.25
12	1	1395438	C	T	COD	nonsyn	GCT>ACT	A>T	1395093:1396551	-	-	Na+/H+ antiporter NhaC	57	100
12	1	1410799	G	A	COD	nonsyn	CCC>TCC	P>S	1410160:1410925	-	-	cyclohexadienyl dehydratase	48	100
12	1	1439146	T	C	COD	nonsyn	TTC>CTC	F>L	1438554:1440465	+	uup	ABC transporter ATPase	49	100
12	1	1534996	C	T	COD	nonsyn	GAT>AAT	D>N	1534675:1535521	-	sseA	3-mercaptopyruvate sulfurtransferase	58	100
12	1	1537665	C	T	COD	syn	GTC>GTT	V>V	1536975:1538667	+	-	carbohydrate binding domain-containing protein	62	96.77
12	1	1561613	T	C	COD	nonsyn	GAG>GGG	E>G	1560192:1561785	-	abgT	aminobenzoyl-glutamate transporter	59	100
12	1	1566408	G	A	COD	nonsyn	TGC>TAC	C>Y	1565461:1566844	+	mdtK	multidrug efflux protein	52	100
12	1	1581329	C	T	COD	nonsyn	TGG>TAG	W>*	1580478:1582026	-	aslA	acrylsulfatase-like protein	50	100
12	1	1583434	G	A	COD	nonsyn	CGC>CAC	R>H	1582250:1583801	+	-	sulfatase family protein	38	100
12	1	1661569	C	T	COD	nonsyn	ATG>ATA	M>I	1658409:1662249	-	-	ATP-dependent RNA helicase HrpA	63	100
12	1	1666420	T	C	COD	nonsyn	ATT>ACT	I>T	1664906:1666868	+	-	methyl-accepting chemotaxis protein	60	100
12	1	1700453	G	A	IG	-	-	-	-	-	-	-	44	97.73
12	1	1703869	T	C	COD	nonsyn	TAT>TGT	Y>C	1703684:1705277	-	-	hypothetical protein	81	100
12	1	1712437	G	A	COD	nonsyn	GCT>GTT	A>V	1711802:1712498	-	-	GntR family transcriptional regulator	82	100
12	1	1714304	T	C	COD	syn	GGT>GGC	G>G	1713836:1714865	+	-	general L-amino acid-binding protein	55	98.18
12	1	1758010	C	T	COD	nonsyn	GGG>AGG	G>R	1757476:1758922	-	-	hypothetical protein	62	100
12	1	1793583	G	A	COD	nonsyn	GCA>ACA	A>T	1792427:1794965	+	-	exochitinase	70	100
12	1	1796094	G	A	COD	nonsyn	GCT>GTT	A>V	1795711:1797097	-	cysS	cysteinyl-tRNA synthetase	72	100
12	1	1819879	T	C	COD	syn	GTA>GTG	V>V	1819659:1821723	-	helD	DNA helicase IV	70	100
12	1	1860945	G	A	IG	-	-	-	-	-	-	-	71	98.59
12	1	1875462	G	A	COD	syn	GAG>GAA	E>E	1873905:1875774	+	-	1-acyl-sn-glycerol-3-phosphate acyltransferase	54	100
12	1	1950404	G	A	COD	nonsyn	ACT>ATT	T>I	1949742:1951023	-	tyrS	tyrosyl-tRNA synthetase	60	100
12	1	1952428	G	A	COD	nonsyn	CGT>CAT	R>H	1952420:1953002	+	-	hypothetical protein	87	97.7
12	1	1968122	G	A	IG	-	-	-	-	-	-	-	46	100
12	1	1973290	T	C	IG	-	-	-	-	-	-	-	30	100
12	1	2055318	G	A	COD	nonsyn	GCA>GTA	A>V	2054131:2056090	-	ccmF	heme lyase, CcmF subunit	99	98.99
12	1	2079716	T	C	COD	nonsyn	ATG>GTG	M>V	2079662:2080106	-	fliJ	flagellar biosynthesis chaperone	61	100
12	1	2104288	C	T	COD	syn	CTG>CTA	L>L	2104164:2105184	-	flgJ	flagellar rod assembly protein/muramidase FlgJ	103	98.06
12	1	2127065	C	T	COD	nonsyn	GTC>ATC	V>I	2126675:2127752	-	zipA	cell division protein ZipA	49	97.96
12	1	2142811	G	A	COD	nonsyn	TGC>TAC	C>Y	2142488:2142818	+	-	ubiquinone biosynthesis protein AarF	58	96.55
12	1	2174267	C	T	COD	nonsyn	GCT>ACT	A>T	2173343:2174303	-	accA	acetyl-CoA carboxylase carboxyltransferase subunit alpha	43	100
12	1	2177015	C	T	COD	nonsyn	GGT>AGT	G>S	2174354:2177834	-	dnaE	DNA polymerase III subunit alpha	72	98.61
12	1	2190394	C	T	COD	nonsyn	GAA>AAA	E>K	2190130:2190862	-	pyrH	uridylate kinase	57	100
12	1	2198779	G	A	COD	nonsyn	CGT>TGT	R>C	2198140:2199997	-	secD	preprotein translocase subunit SecD	100	100
12	1	2205885	T	C	COD	nonsyn	AGT>GGT	S>G	2204973:2206578	-	aceB	malate synthase	74	100
12	1	2207394	T	C	COD	nonsyn	AAA>AGA	K>R	2207152:2208052	-	-	LysR family transcriptional regulator	95	98.95
12	1	2210258	G	A	IG	-	-	-	-	-	-	-	68	100
12	1	2232019	G	A	COD	syn	AGC>AGT	S>S	2231757:2232342	-	grpE	heat shock protein	62	98.39
12	1	2235460	G	A	COD	nonsyn	GGT>GAT	G>D	2235404:2235761	+	-	small protein A	82	100
12	1	2242854	C	T	COD	nonsyn	ATG>ATA	M>I	2242532:2243666	-	-	tail sheath protein	69	98.55
12	1	2246128	G	A	COD	nonsyn	CCG>CTG	P>L	2245379:2246414	-	-	major capsid protein	43	100
12	1	2257278	G	A	COD	nonsyn	GCA>GTA	A>V	2256961:2258197	-	-	hypothetical protein	103	100
12	1	2260427	A	G	COD	syn	GGT>GGC	G>G	2260174:2260729	-	-	exodeoxyribonuclease VIII	84	100
12	1	2314761	G	A	IG	-	-	-	-	-	-	-	46	100
12	1	2317596	G	A	COD	nonsyn	CAA>TAA	Q>*	2317116:2318466	-	rumA	23S rRNA 5-methyluridine methyltransferase	69	100
12	1	2376904	T	C	IG	-	-	-	-	-	-	-	66	100
12	1	2386955	A	G	COD	nonsyn	AAA>GAA	K>E	2386003:2387023	+	rsmC	16S rRNA m2G1207 methylase	77	97.4
12	1	2404326	C	T	COD	syn	GGC>GGT	G>G	2404122:2405535	+	-	phosphoglucomutase	79	97.47
12	1	2496092	G	A	COD	syn	GGG>GGA	G>G	2495390:2496758	+	degP	serine endoprotease DegP (protease Do), periplasmic	81	98.77
12	1	2504495	T	C	COD	nonsyn	AAA>GAA	K>E	2504159:2504798	-	nudF	ADP-ribose pyrophosphatase	69	100
12	1	2510113	G	A	COD	syn	GAC>GAT	D>D	2508015:2510871	-	glnE	bifunctional glutamine-synthetase adenylyltransferase/deadenyltransferase	70	97.14
12	1	2539498	T	C	COD	syn	CCA>CCG	P>P	2539011:2540733	-	ilvI	acetolactate synthase 3 catalytic subunit	120	100
12	1	2563001	T	C	COD	nonsyn	CTA>CCA	L>P	2562414:2563047	+	crp	cAMP-regulatory protein	76	100
12	1	2572453	T	C	COD	nonsyn	GAT>GGT	D>G	2572250:2573774	-	-	hypothetical protein	67	100
12	1	2572793	G	A	COD	nonsyn	CGT>TGT	R>C	2572250:2573774	-	-	hypothetical protein	91	98.9
12	1	2588172	A	G	COD	syn	CTT>CTC	L>L	2586653:2588528	-	argH	bifunctional argininosuccinate lyase/N-acetylglutamate synthase	114	100
12	1	2596382	G	A	COD	nonsyn	GCA>GTA	A>V	2596200:2597088	-	metF	5,10-methylenetetrahydrofolate reductase	102	100
12	1	2636983	T	C	COD	nonsyn	CAT>CGT	H>R	2636801:2637272	-	secB	preprotein translocase subunit SecB	98	98.98
12	1	2641523	G	A	COD	nonsyn	GGC>AGC	G>S	2640235:2641687	+	aspA	aspartate ammonia-lyase	123	100
12	1	2664770	T	C	COD	nonsyn	GTA>GCA	V>A	2663139:2664843	+	-	hypothetical protein	98	97.96
12	1	2680139	A	G	COD	syn	GCT>GCC	A>A	2679865:2680174	-	-	hypothetical protein	113	100
12	1	2758280	G	A	COD	nonsyn	GCT>ACT	A>T	2757589:2759671	+	recG	ATP-dependent DNA helicase RecG	85	100
12	1	2796686	G	A	COD	nonsyn	GCC>GTC	A>V	2795133:2797230	-	-	thiol:disulfide interchange protein DsbD	128	99.22
12	1	2825892	G	A	COD	nonsyn	CAA>TAA	Q>*	2825058:2826795	-	dppD	dipeptide transport ATP-binding protein DppD	95	98.95
12	1	2873633	T	C	COD	syn	AGT>AGC	S>S	2873051:2874041	+	rdoA	serine/threonine protein kinase	141	100
12	2	18225	G	A	COD	nonsyn	ACA>ATA	T>I	17824:19294	-	-	lipoprotein	105	97.14
12	2	39163	C	T	COD	nonsyn	GAA>AAA	E>K	38542:39178	-	-	hypothetical protein	103	100
12	2	50876	C	T	COD	nonsyn	CAA>TAA	Q>*	50497:53563	+	-	acriflavin resistance plasma membrane protein	69	98.55
12	2	64262	C	T	COD	nonsyn	GAC>AAC	D>N	62930:65114	-	-	TonB-dependent outer membrane receptor	102	100
12	2	103548	C	T	COD	nonsyn	GGA>AGA	G>R	102111:103668	-	-	methyl-accepting chemotaxis protein, aerotaxis receptor	87	100
12	2	118049	C	T	COD	nonsyn	CCA>CTA	P>L	117783:118719	+	-	transcriptional regulator	76	98.68
12	2	124165	A	G	COD	nonsyn	CTC>CCC	L>P	124142:124628	-	-	hypothetical protein	83	100
12	2	243441	C	T	COD	nonsyn	GCA>GTA	A>V	243016:243451	+	-	hypothetical protein	98	100
12	2	247584	C	T	COD	syn	GAC>GAT	D>D	247332:248619	+	tadA2	type IV secretion NTPase	92	100
12	2	258699	A	G	COD	nonsyn	TAT>TGT	Y>C	258427:259282	+	glpF	glycerol uptake facilitator protein GlpF	95	97.89
12	2	261602	A	G	COD	nonsyn	TTA>TCA	L>S	260931:263715	-	rscS	hybrid sensor kinase RscS	66	98.48
12	2	266414	C	T	COD	syn	ACC>ACT	T>T	265241:266789	+	glpD	glycerol-3-phosphate dehydrogenase	113	99.12
12	2	276670	A	G	COD	syn	TTA>CTA	L>L	276502:277870	-	glpB	anaerobic glycerol-3-phosphate dehydrogenase subunit B	79	100
12	2	280700	A	G	COD	nonsyn	AGT>GGT	S>G	279814:283978	+	fdhF	formate dehydrogenase-H	64	100
12	2	335894	A	G	COD	syn	GAA>GAG	E>E	334331:336071	+	-	alpha-galactosidase	68	100
12	2	338579	A	G	COD	nonsyn	TTC>TCC	F>S	338454:339582	-	-	hypothetical protein	72	100
12	2	369961	C	T	COD	nonsyn	GCT>ACT	A>T	368974:370978	-	ptrB	oligopeptidase B	82	100
12	2	383446	C	T	COD	syn	GCG>GCA	A>A	383124:384555	-	ygjI	transporter	63	100
12	2	442957	C	T	COD	nonsyn	GGC>GAC	G>D	442352:443213	-	-	amino acid ABC transporter permease	44	100
12	2	509771	C	T	COD	nonsyn	CAA>TAA	Q>*	509605:512725	+	cusA	copper/silver efflux system, membrane component	83	100
12	2	525677	C	T	COD	nonsyn	GTT>ATT	V>I	525194:525830	-	-	lipoprotein	53	100
12	2	558898	C	T	COD	nonsyn	GTG>ATG	V>M	558667:560368	-	-	ribosomal large subunit pseudouridine synthase A	64	100
12	2	565050	G	A	COD	syn	ACG>ACA	T>T	564063:565059	+	-	soluble lytic murein transglycosylase	68	97.06
12	2	590361	A	G	COD	nonsyn	GTT>GCT	V>A	589543:590497	-	-	hypothetical protein	59	100
12	2	621559	C	T	COD	nonsyn	CAT>TAT	H>Y	621000:622650	+	-	hypothetical protein	53	100
12	2	636435	C	T	COD	nonsyn	GAG>AAG	E>K	636075:636903	-	-	cytoplasmic protein	83	100
12	2	640145	A	G	COD	nonsyn	TGT>CGT	C>R	639794:640595	-	-	hypothetical protein	65	100
12	2	664787	A	G	COD	nonsyn	TAT>TGT	Y>C	664686:665022	+	rstR	transcriptional repressor rstR	50	100
12	2	729444	G	A	IG	-	-	-	-	-	-	-	53	100
12	2	757691	G	A	COD	syn	GAG>GAA	E>E	756911:757862	+	talB	transaldolase B	68	100
12	2	767584	A	G	COD	syn	CAT>CAC	H>H	767484:768141	-	nfsB	dihydropteridine reductase, NAD(P)H-dependent, oxygen-insensitive	69	100
12	2	799454	G	A	COD	nonsyn	GAT>AAT	D>N	799135:801031	+	frwC	enzyme IIC component of PTS	57	100
12	2	799488	C	T	COD	nonsyn	GCA>GTA	A>V	799135:801031	+	frwC	enzyme IIC component of PTS	57	100
12	2	801578	G	A	COD	nonsyn	CGT>TGT	R>C	801098:803417	-	-	serine protease	74	100
12	2	802516	A	G	COD	nonsyn	ATT>ACT	I>T	801098:803417	-	-	serine protease	56	100
12	2	810348	G	A	COD	syn	AGC>AGT	S>S	809735:810962	-	-	hypothetical protein	49	100
12	2	879879	C	T	COD	nonsyn	GTC>ATC	V>I	877713:879912	-	fhuA	ferrichrome outer membrane transporter	64	100
12	2	896821	G	A	COD	nonsyn	CAA>TAA	Q>*	896260:897445	-	malE	maltose ABC transporter substrate-binding protein	55	100
12	2	900270	G	A	COD	nonsyn	GGC>AGC	G>S	899075:901031	+	glgX	glycogen debranching enzyme	105	98.1
12	2	922689	T	C	COD	nonsyn	GTT>GCT	V>A	922357:922849	+	-	hypothetical protein	71	100
12	2	942830	C	T	COD	syn	TCG>TCA	S>S	942484:945538	-	-	ATPase involved in pili biogenesis	51	100
12	2	964656	C	T	COD	syn	ACG>ACA	T>T	964136:964781	-	-	hypothetical protein	69	97.1
12	2	986559	G	A	COD	nonsyn	GCT>GTT	A>V	985699:987037	-	tcpB	toxin coregulated pilus biosynthesis protein TcpB	60	96.67
12	2	1042496	T	C	COD	nonsyn	GAA>GGA	E>G	1042356:1043067	-	fre	FMN reductase	69	100
12	2	1087436	T	A	COD	nonsyn	AGT>AGA	S>R	1086872:1088243	+	-	L-serine ammonia-lyase	76	100
12	2	1110711	G	A	COD	syn	AAC>AAT	N>N	1109615:1112264	-	-	trimethylamine-N-oxide reductase	68	97.06
12	2	1157047	G	A	COD	nonsyn	TGC>TAC	C>Y	1155164:1157465	+	sypF	two-component hybrid sensor histidine kinase	110	98.18
12	2	1229392	A	G	COD	nonsyn	AAA>AGA	K>R	1229324:1230212	+	-	ABC transporter permease protein	98	97.96
12	2	1289544	G	A	COD	nonsyn	CTT>TTT	L>F	1289295:1290093	-	ybiV	hydrolase	93	100
12	2	1291875	T	C	COD	nonsyn	ATT>GTT	I>V	1291344:1294497	-	acrF	multidrug efflux system protein	79	100
12	2	1312171	C	T	COD	syn	ACG>ACA	T>T	1304523:1316325	-	rtxA2	RTX repeat-containing calcium-binding cytotoxin RtxA2	56	100
12	2	1312195	A	C	COD	syn	ACT>ACG	T>T	1304523:1316325	-	rtxA2	RTX repeat-containing calcium-binding cytotoxin RtxA2	40	100
12	2	1312921	G	A	COD	syn	GGC>GGT	G>G	1304523:1316325	-	rtxA2	RTX repeat-containing calcium-binding cytotoxin RtxA2	63	92.06
12	P	8551	C	T	COD	syn	CAG>CAA	Q>Q	8379:8628	-	-	hypothetical protein	104	99.04
12	P	13748	G	A	COD	syn	CCG>CCA	P>P	13436:13937	+	-	hypothetical protein	517	99.03
12	P	32203	G	A	COD	nonsyn	GAA>AAA	E>K	31620:32628	+	-	VirB11 ATPase	430	99.53
12	P	35094	G	A	COD	nonsyn	GCA>ACA	A>T	34952:36947	+	-	DNA topoisomerase III	561	100
18	1	3972	A	G	IG	-	-	-	-	-	-	-	137	100
18	1	7021	T	C	COD	syn	AAA>AAG	K>K	6351:7104	-	fliY	cystine-binding protein	217	100
18	1	26290	T	C	COD	syn	TTA>TTG	L>L	25395:26625	-	fadA	3-ketoacyl-CoA thiolase	174	99.43
18	1	33235	G	A	COD	nonsyn	GGT>GAT	G>D	32309:35063	+	pqqL	zinc protease	197	98.48
18	1	65162	A	G	COD	nonsyn	GAC>GGC	D>G	64956:66216	+	rho	transcription termination factor Rho	124	100
18	1	87922	G	A	COD	nonsyn	AGC>AAC	S>N	86561:89360	+	polA	DNA polymerase I	123	97.56
18	1	133601	A	G	COD	syn	ACA>ACG	T>T	132854:134159	+	envZ	osmolarity sensor protein	162	99.38
18	1	160484	C	T	COD	nonsyn	ACA>ATA	T>I	159762:160908	+	-	UDP-bacillosamine synthetase	139	100
18	1	191348	A	G	COD	nonsyn	ATA>GTA	I>V	190804:191437	+	-	O-acetyltransferase	217	100
18	1	213160	A	G	COD	nonsyn	AAC>GAC	N>D	212655:213759	+	fnlB	UDP-2-acetamido-2,6-dideoxy-beta-L-talose 4-dehydrogenase	148	100
18	1	226335	T	C	COD	syn	CCA>CCG	P>P	225512:227012	-	-	Na(+) driven multidrug efflux pump	187	98.93
18	1	246981	C	T	COD	nonsyn	CAA>TAA	Q>*	246416:247121	+	yheO	DNA-binding transcriptional regulator	176	100
18	1	268786	G	A	COD	syn	ACG>ACA	T>T	268156:269536	+	mpl	UDP-N-acetylmuramate:L-alanyl-gamma-D-glutamyl-meso-diaminopimelate ligase	113	99.12
18	1	270051	A	G	COD	syn	CAA>CAG	Q>Q	269538:270156	+	ubiX	aromatic acid decarboxylase	107	98.13
18	1	280729	C	T	COD	syn	GTG>GTA	V>V	278181:280761	-	-	transporter	189	98.94
18	1	281927	C	T	COD	nonsyn	GGT>AGT	G>S	281054:282029	-	-	hypothetical protein	163	98.16
18	1	290620	C	T	COD	syn	CTG>CTA	L>L	290403:291222	-	ksgA	dimethyladenosine transferase	158	97.47
18	1	299710	A	G	COD	nonsyn	GTT>GCT	V>A	298583:299999	-	leuC	isopropylmalate isomerase large subunit	120	100
18	1	312145	C	T	COD	syn	GGC>GGT	G>G	311956:313174	+	-	hypothetical protein	128	96.09
18	1	312936	A	G	COD	nonsyn	CAG>CGG	Q>R	311956:313174	+	-	hypothetical protein	117	99.15
18	1	317337	A	G	IG	-	-	-	-	-	-	-	119	100
18	1	365395	T	C	COD	syn	CGT>CGC	R>R	365308:366421	+	-	serine--pyruvate aminotransferase	120	99.17
18	1	399622	A	G	COD	syn	CAA>CAG	Q>Q	399598:400180	+	mshD	MshD protein	125	98.4
18	1	414150	G	A	COD	nonsyn	GGT>GAT	G>D	413839:415285	+	tldD	peptidase	170	98.82
18	1	419304	A	G	COD	syn	CGT>CGC	R>R	419279:420134	-	yhbJ	hypothetical protein	119	100
18	1	420054	A	G	COD	syn	TAT>TAC	Y>Y	419279:420134	-	yhbJ	hypothetical protein	121	97.52
18	1	434588	G	A	COD	nonsyn	GCT>GTT	A>V	434223:435153	-	pyrB	aspartate carbamoyltransferase	113	99.12
18	1	458687	A	G	COD	syn	ACT>ACC	T>T	458203:458914	-	yggS	hypothetical protein	113	99.12
18	1	462520	A	G	COD	syn	AGT>AGC	S>S	462315:463263	-	gshB	glutathione synthetase	127	100
18	1	491358	A	G	COD	nonsyn	AGT>GGT	S>G	490544:491378	+	lgt	prolipoprotein diacylglyceryl transferase	104	99.04
18	1	504678	G	A	IG	-	-	-	-	-	-	-	109	100
18	1	508622	C	T	COD	nonsyn	CCA>TCA	P>S	505900:509131	+	carB	carbamoyl phosphate synthase large subunit	148	99.32
18	1	532221	C	T	COD	nonsyn	CGA>CAA	R>Q	531562:533590	-	gmr	modulator of RNase II stability	125	100
18	1	542919	C	T	COD	nonsyn	GCA>GTA	A>V	542170:543502	+	deoA	thymidine phosphorylase	120	100
18	1	584705	A	G	IG	-	-	-	-	-	-	-	101	99.01
18	1	605435	G	A	COD	nonsyn	CTT>TTT	L>F	604508:606176	-	yjjK	ABC transporter ATP-binding protein	81	100
18	1	606562	G	A	COD	nonsyn	GAT>AAT	D>N	606363:608298	+	slt	lytic murein transglycosylase, soluble	120	98.33
18	1	623210	A	G	COD	nonsyn	ATT>ACT	I>T	623103:624411	-	-	hypothetical protein	129	100
18	1	657494	A	G	COD	nonsyn	TTC>CTC	F>L	656045:658292	-	-	hypothetical protein	106	99.06
18	1	658152	T	C	COD	syn	AAA>AAG	K>K	656045:658292	-	-	hypothetical protein	93	98.92
18	1	661752	A	G	IG	-	-	-	-	-	-	-	98	98.98
18	1	662980	T	C	COD	syn	CGT>CGC	R>R	662464:663820	+	-	PTS system, cellobiose-utilization IIC component	105	98.1
18	1	696927	C	T	COD	nonsyn	GCT>GTT	A>V	695665:697219	+	guaA	GMP synthase	153	100
18	1	706825	T	C	COD	nonsyn	AAG>GAG	K>E	706768:708046	-	-	proton/sodium-glutamate symport protein	92	98.91
18	1	725968	A	G	IG	-	-	-	-	-	-	-	97	100
18	1	729616	T	C	COD	nonsyn	ATA>GTA	I>V	728698:729859	-	nagA2	N-acetylglucosamine-6-phosphate deacetylase	117	99.15
18	1	730637	C	T	COD	nonsyn	GCA>GTA	A>V	730086:730824	+	nanE	N-acetylmannosamine-6-phosphate 2-epimerase	115	99.13
18	1	730683	A	G	COD	syn	CCA>CCG	P>P	730086:730824	+	nanE	N-acetylmannosamine-6-phosphate 2-epimerase	128	100
18	1	739009	A	G	COD	nonsyn	TCT>CCT	S>P	738166:739030	-	ureD	urease accessory protein UreD	81	98.77
18	1	768684	C	T	COD	nonsyn	CAA>TAA	Q>*	768140:769259	+	ribD	bifunctional diaminohydroxyphosphoribosylaminopyrimidine deaminase/5-amino-6-(5-phosphoribosylamino) uracil reductase	95	100
18	1	781900	T	C	COD	syn	TAT>TAC	Y>Y	781177:781942	+	motA1	flagellar motor protein PomA	99	100
18	1	789038	A	G	COD	nonsyn	GTT>GCT	V>A	788640:789201	-	-	peptidyl-prolyl cis-trans isomerase	89	100
18	1	817921	C	T	COD	nonsyn	GGC>AGC	G>S	817789:818113	-	ybeB	hypothetical protein	112	99.11
18	1	822283	T	C	COD	nonsyn	AAT>GAT	N>D	819982:822559	-	leuS	leucyl-tRNA synthetase	131	100
18	1	827657	A	G	COD	syn	TTT>TTC	F>F	827524:828949	-	miaB	(dimethylallyl)adenosine tRNA methylthiotransferase	136	98.53
18	1	828802	A	G	COD	nonsyn	TCT>CCT	S>P	827524:828949	-	miaB	(dimethylallyl)adenosine tRNA methylthiotransferase	72	97.22
18	1	838247	G	A	COD	nonsyn	GCA>ACA	A>T	837079:838336	+	hemA	glutamyl-tRNA reductase	76	100
18	1	886154	T	C	COD	syn	GCA>GCG	A>A	886000:887137	-	nagA	N-acetylglucosamine-6-phosphate deacetylase	105	100
18	1	887802	T	C	COD	nonsyn	TTC>TCC	F>S	887539:889033	+	nagE	PTS system N-acetyl glucosamine specific transporter subunit IICB\	126	99.21
18	1	897876	T	C	COD	syn	GGA>GGG	G>G	897005:898295	-	gltA	type II citrate synthase	125	100
18	1	901026	T	C	COD	syn	CGT>CGC	R>R	899424:901194	+	sdhA	succinate dehydrogenase flavoprotein subunit	108	100
18	1	925725	T	C	IG	-	-	-	-	-	-	-	70	97.14
18	1	931955	A	G	COD	nonsyn	ATC>GTC	I>V	931555:932284	+	-	hypothetical protein	62	96.77
18	1	943224	C	T	COD	nonsyn	TCA>TTA	S>L	942628:943255	+	-	phospho-N-acetylmuramoyl-pentapeptide-transferase	86	100
18	1	1008016	G	A	COD	nonsyn	CCT>CTT	P>L	1007489:1008485	-	gapA	glyceraldehyde-3-phosphate dehydrogenase	63	100
18	1	1018848	T	C	COD	syn	TTA>TTG	L>L	1017968:1019288	-	-	response regulator receiver domain-containing protein	94	95.74
18	1	1055521	G	A	COD	nonsyn	GCT>ACT	A>T	1054908:1056261	+	tolB	translocation protein TolB	82	100
18	1	1056225	T	C	COD	syn	GGT>GGC	G>G	1054908:1056261	+	tolB	translocation protein TolB	95	98.95
18	1	1056436	A	G	COD	nonsyn	AAC>AGC	N>S	1056296:1056863	+	pal	peptidoglycan-associated outer membrane lipoprotein	77	100
18	1	1134833	A	G	COD	nonsyn	GTC>GCC	V>A	1133691:1135104	-	trpC	bifunctional indole-3-glycerol phosphate synthase/phosphoribosylanthranilate isomerase	81	100
18	1	1142666	A	G	COD	syn	TAT>TAC	Y>Y	1140328:1142788	-	ainR	autoinducer regulatory protein AinR	55	100
18	1	1168844	G	A	IG	-	-	-	-	-	-	-	57	100
18	1	1177165	A	G	COD	nonsyn	AAG>AGG	K>R	1176029:1177424	+	gadA	glutamate decarboxylase	100	100
18	1	1186254	A	G	COD	nonsyn	GAG>GGG	E>G	1185367:1186306	+	-	LysR family transcriptional regulator	78	98.72
18	1	1200890	C	T	COD	nonsyn	CCA>TCA	P>S	1200226:1201159	+	-	hypothetical protein	81	100
18	1	1236946	C	T	COD	nonsyn	GCT>ACT	A>T	1235509:1237462	-	yeaV	transporter	100	96
18	1	1246978	C	T	COD	nonsyn	ACA>ATA	T>I	1245776:1247513	+	-	hypothetical protein	71	100
18	1	1251093	T	C	COD	syn	CCT>CCC	P>P	1249263:1251153	+	-	hypothetical protein	57	100
18	1	1279217	A	G	COD	syn	CGT>CGC	R>R	1278964:1279477	-	-	hypothetical protein	67	98.51
18	1	1310330	A	G	COD	syn	GCA>GCG	A>A	1310135:1311665	+	fumB	anaerobic class I fumarate hydratase	81	100
18	1	1350487	A	G	COD	nonsyn	CAA>CGA	Q>R	1349714:1351643	+	thrS	threonyl-tRNA synthetase	71	100
18	1	1371674	C	T	COD	nonsyn	ATG>ATA	M>I	1369768:1371967	-	hutA	heme transport protein HutA	47	100
18	1	1390173	A	G	COD	nonsyn	ATG>GTG	M>V	1389614:1390529	+	-	phosphoenolpyruvate phosphomutase	87	100
18	1	1406528	A	G	COD	syn	GTA>GTG	V>V	1406519:1406840	+	-	hypothetical protein	88	100
18	1	1486355	T	C	IG	-	-	-	-	-	-	-	65	100
18	1	1523183	G	A	COD	nonsyn	CAA>TAA	Q>*	1522481:1523225	-	ybgL	LamB/YcsF family protein	39	97.44
18	1	1530124	T	C	COD	nonsyn	GAC>GGC	D>G	1529693:1530224	-	-	ribosomal-protein-alanine acetyltransferase	60	98.33
18	1	1548740	T	C	COD	syn	GAA>GAG	E>E	1548508:1550551	-	-	sensor histidine kinase	76	100
18	1	1585758	T	C	COD	nonsyn	CTA>CCA	L>P	1584955:1586527	+	-	sulfatase family protein	57	98.25
18	1	1600588	A	G	COD	nonsyn	AAA>GAA	K>E	1599954:1600962	+	rbsR	transcriptional repressor RbsR	46	100
18	1	1612017	C	T	COD	syn	TTG>TTA	L>L	1611566:1612196	-	-	homoserine/homoserine lactone efflux protein	98	100
18	1	1625967	T	C	COD	nonsyn	GTT>GCT	V>A	1624804:1626703	+	dnaK	molecular chaperone DnaK	63	98.41
18	1	1661816	A	G	COD	nonsyn	GTC>GCC	V>A	1658409:1662249	-	-	ATP-dependent RNA helicase HrpA	61	95.08
18	1	1674958	A	G	COD	nonsyn	TCT>CCT	S>P	1668322:1680238	-	rtxA1	RTX repeat-containing calcium-binding cytotoxin RtxA1	80	100
18	1	1736101	C	T	COD	syn	GCG>GCA	A>A	1736007:1736694	-	nfrC	formate-dependent nitrite reductase, 4Fe4S subunit	80	97.5
18	1	1745915	T	C	COD	syn	TAT>TAC	Y>Y	1745609:1746287	+	sanA	SanA protein	84	100
18	1	1765274	T	C	COD	nonsyn	TAC>CAC	Y>H	1765087:1765951	+	tesB	acyl-CoA thioesterase	92	100
18	1	1767698	T	C	IG	-	-	-	-	-	-	-	99	97.98
18	1	1833034	T	C	COD	nonsyn	ATT>GTT	I>V	1832227:1833814	-	-	sodium:proton antiporter	71	100
18	1	1840681	T	C	COD	nonsyn	ATT>ACT	I>T	1840151:1840709	+	-	MshA-like protein	121	100
18	1	1852991	A	G	IG	-	-	-	-	-	-	-	70	100
18	1	1882018	A	G	COD	nonsyn	TTC>CTC	F>L	1881571:1882894	-	menF	isochorismate synthase 2	77	100
18	1	1882916	T	C	IG	-	-	-	-	-	-	-	81	100
18	1	1885934	T	C	COD	nonsyn	GAA>GGA	E>G	1884549:1886292	-	-	oligopeptide-binding protein OppA	104	99.04
18	1	1910159	T	C	COD	nonsyn	GAT>GGT	D>G	1909548:1913670	-	-	latent nuclear antigen	75	100
18	1	1916027	A	G	IG	-	-	-	-	-	-	-	86	100
18	1	1923177	G	A	COD	nonsyn	CCA>CTA	P>L	1922956:1924078	-	rnd	ribonuclease D	68	100
18	1	1925257	T	C	COD	syn	CTA>CTG	L>L	1924206:1925889	-	fadD	long-chain-fatty-acid--CoA ligase	128	100
18	1	1925810	T	C	COD	nonsyn	GAT>GGT	D>G	1924206:1925889	-	fadD	long-chain-fatty-acid--CoA ligase	111	100
18	1	1961912	T	C	COD	nonsyn	GAT>GGT	D>G	1961838:1963083	-	fabF	3-oxoacyl-ACP synthase	92	98.91
18	1	1971417	T	C	COD	nonsyn	ATT>ACT	I>T	1970212:1973197	+	rne	hypothetical protein	91	100
18	1	1995281	T	C	COD	syn	CCA>CCG	P>P	1994749:1996207	-	ydiU	hypothetical protein	79	100
18	1	2017130	T	C	COD	nonsyn	TAA>CAA	*>Q	2015761:2017132	+	purB	adenylosuccinate lyase	90	100
18	1	2038431	T	C	COD	nonsyn	AGT>GGT	S>G	2037570:2038503	-	prmB	N5-glutamine S-adenosyl-L-methionine-dependent methyltransferase	94	100
18	1	2067058	G	A	COD	nonsyn	CAA>TAA	Q>*	2066503:2067235	-	fliA	flagellar biosynthesis sigma factor	118	99.15
18	1	2070021	G	A	COD	nonsyn	GCG>GTG	A>V	2069626:2071720	-	flhA	flagellar biosynthesis protein FlhA	102	100
18	1	2098283	T	C	COD	nonsyn	ATT>GTT	I>V	2097593:2098727	-	flaB	flagellin	128	100
18	1	2098958	T	C	IG	-	-	-	-	-	-	-	105	100
18	1	2116610	G	A	IG	-	-	-	-	-	-	-	115	99.13
18	1	2122088	T	C	IG	-	-	-	-	-	-	-	101	100
18	1	2135619	G	A	COD	nonsyn	GCG>GTG	A>V	2135530:2136106	-	napC	nitrate reductase, cytochrome c-type, periplasmic	151	99.34
18	1	2169180	A	G	COD	syn	TTA>TTG	L>L	2167851:2169405	+	mltD	membrane-bound lytic murein transglycosylase D	106	100
18	1	2170087	C	T	COD	syn	CTG>CTA	L>L	2170074:2170941	-	yafD	hypothetical protein	110	99.09
18	1	2176896	T	C	COD	syn	GTA>GTG	V>V	2174354:2177834	-	dnaE	DNA polymerase III subunit alpha	120	100
18	1	2182507	G	A	COD	syn	ACC>ACT	T>T	2182080:2182596	-	skp	periplasmic chaperone	123	98.37
18	1	2183590	T	C	COD	nonsyn	TAC>TGC	Y>C	2182670:2185100	-	yaeT	outer membrane protein assembly factor YaeT	161	97.52
18	1	2194627	A	G	COD	syn	CGA>CGG	R>R	2193967:2196589	+	glnD	PII uridylyl-transferase	130	97.69
18	1	2200145	T	C	COD	nonsyn	TAC>TGC	Y>C	2200050:2200386	-	yajC	preprotein translocase subunit YajC	82	100
18	1	2211346	T	C	COD	nonsyn	TTA>TCA	L>S	2211248:2212178	+	-	LysR family transcriptional regulator	98	100
18	1	2221283	G	A	COD	nonsyn	CAT>TAT	H>Y	2220629:2221925	-	phoR	phosphate regulon sensor protein	130	100
18	1	2223124	C	T	COD	nonsyn	GCG>GTG	A>V	2222855:2223770	+	rdgC	recombination associated protein	79	98.73
18	1	2234688	A	G	COD	syn	GAA>GAG	E>E	2233521:2235189	+	recN	recombination and repair protein	118	100
18	1	2235973	G	A	COD	nonsyn	CGT>TGT	R>C	2235841:2236153	-	yfjF	hypothetical protein	117	98.29
18	1	2237733	G	A	IG	-	-	-	-	-	-	-	76	98.68
18	1	2243135	T	C	COD	nonsyn	AAT>GAT	N>D	2242532:2243666	-	-	tail sheath protein	96	100
18	1	2270758	C	T	COD	nonsyn	CAG>TAG	Q>*	2269890:2270868	+	-	DNA integration/recombination/invertion protein	102	99.02
18	1	2289520	C	T	COD	syn	CCG>CCA	P>P	2289342:2291481	-	cadA	lysine decarboxylase 1	166	100
18	1	2290773	T	C	COD	nonsyn	ACA>GCA	T>A	2289342:2291481	-	cadA	lysine decarboxylase 1	156	99.36
18	1	2300269	T	C	COD	nonsyn	GTT>GCT	V>A	2299565:2300798	+	dcuB	anaerobic C4-dicarboxylate transporter	142	100
18	1	2354312	G	A	COD	nonsyn	CCG>TCG	P>S	2352650:2355110	-	thrA	bifunctional aspartokinase I/homoserine dehydrogenase I	118	100
18	1	2387533	T	C	COD	syn	GGT>GGC	G>G	2387188:2390569	+	chiS	chitin sensor histidine kinase ChiS	128	99.22
18	1	2394802	C	T	COD	nonsyn	TCA>TTA	S>L	2393999:2395025	+	-	chitooligosaccharide transport system permease	114	99.12
18	1	2431087	G	A	COD	nonsyn	CAG>TAG	Q>*	2429365:2431738	-	mrcB	bifunctional glycosyl transferase and transpeptidase	111	100
18	1	2453734	T	C	COD	nonsyn	CAC>CGC	H>R	2453564:2454335	-	pdhR	transcriptional regulator PdhR	142	98.59
18	1	2482084	G	A	COD	nonsyn	GCA>GTA	A>V	2481884:2482211	-	ftsL	membrane bound cell division protein	100	100
18	1	2492077	C	T	COD	syn	GCG>GCA	A>A	2491494:2492088	-	-	ubiquinol-cytochrome c reductase iron-sulfur subunit	88	95.45
18	1	2507810	T	C	COD	nonsyn	TAC>TGC	Y>C	2506449:2507880	-	rfaE	bifunctional heptose 7-phosphate kinase/heptose 1-phosphate adenyltransferase	159	98.74
18	1	2529691	T	C	COD	syn	CGT>CGC	R>R	2528338:2530180	+	rpoD	RNA polymerase sigma factor RpoD	172	98.26
18	1	2547458	G	A	COD	nonsyn	GCA>GTA	A>V	2546805:2547972	-	metB	cystathionine gamma-synthase	176	98.86
18	1	2557047	A	G	COD	nonsyn	GAA>GGA	E>G	2555470:2557684	+	priA	primosome assembly protein PriA	126	100
18	1	2568221	T	C	COD	nonsyn	AAC>AGC	N>S	2568000:2568579	-	pabA	para-aminobenzoate synthase component II	146	98.63
18	1	2600712	G	A	COD	nonsyn	TCA>TTA	S>L	2599849:2602357	-	rnr	exoribonuclease R	142	100
18	1	2660158	T	C	COD	syn	CTA>CTG	L>L	2658387:2660220	-	glmS	glucosamine--fructose-6-phosphate aminotransferase	142	100
18	1	2663115	T	C	COD	nonsyn	GTA>GCA	V>A	2662861:2663128	+	-	hypothetical protein	138	100
18	1	2664512	G	A	COD	nonsyn	GGG>GAG	G>E	2663139:2664843	+	-	hypothetical protein	129	99.22
18	1	2685738	G	A	COD	nonsyn	GCC>ACC	A>T	2685443:2686514	+	-	hypothetical protein	128	97.66
18	1	2709364	G	A	IG	-	-	-	-	-	-	-	112	100
18	1	2718567	G	A	IG	-	-	-	-	-	-	-	113	100
18	1	2747904	A	G	COD	syn	TTA>TTG	L>L	2747688:2748099	+	fliL2	flagellar basal body protein FliL	145	99.31
18	1	2750024	T	C	COD	nonsyn	AAT>GAT	N>D	2749829:2750690	-	rpoH	RNA polymerase factor sigma-32	138	99.28
18	1	2836318	T	C	COD	syn	ACA>ACG	T>T	2836158:2837643	-	ilvC	ketol-acid reductoisomerase	233	100
18	1	2865793	A	G	COD	syn	GCA>GCG	A>A	2864821:2866102	+	rsmB	16S rRNA m5C967 methyltransferase, S-adenosyl-L-methionine-dependent	156	100
18	1	2869053	A	G	COD	syn	ACT>ACC	T>T	2869013:2869661	-	yqfA	oxidoreductase, inner membrane subunit	143	98.6
18	2	8250	G	A	COD	syn	GAG>GAA	E>E	7275:8412	+	-	peptide-methionine (S)-S-oxide reductase	151	100
18	2	18993	A	G	COD	nonsyn	CTT>CCT	L>P	17824:19294	-	-	lipoprotein	91	100
18	2	21561	T	C	COD	nonsyn	ATG>ACG	M>T	21109:21634	+	-	hypoxanthine-guanine phosphoribosyltransferase	129	100
18	2	45576	A	G	IG	-	-	-	-	-	-	-	109	98.17
18	2	63873	A	G	COD	syn	CGT>CGC	R>R	62930:65114	-	-	TonB-dependent outer membrane receptor	147	100
18	2	112955	T	C	COD	syn	GCA>GCG	A>A	111391:113188	-	yeiT	oxidoreductase	112	100
18	2	116667	A	G	COD	syn	GAA>GAG	E>E	116319:116937	+	-	two component response regulator	88	97.73
18	2	121790	A	G	COD	syn	ACA>ACG	T>T	121703:123524	+	-	methyl-accepting chemotaxis protein	115	100
18	2	136756	A	G	COD	syn	GAA>GAG	E>E	135013:137158	+	-	cytoplasmic protein	129	99.22
18	2	136788	T	C	COD	nonsyn	TTC>TCC	F>S	135013:137158	+	-	cytoplasmic protein	123	99.19
18	2	141728	A	G	COD	syn	GAA>GAG	E>E	140954:142439	+	tppB	tripeptide transporter permease	100	98
18	2	145983	T	C	COD	nonsyn	GTT>GCT	V>A	144943:146200	+	ulaA	PTS system ascorbate-specific transporter subunit IIC	125	99.2
18	2	153853	T	C	COD	nonsyn	ATC>GTC	I>V	153409:154444	-	-	hypothetical protein	111	100
18	2	161949	A	G	COD	syn	GAA>GAG	E>E	160599:162078	+	gbpA	N-acetylglucosamine-binding protein A	131	99.24
18	2	178999	C	T	COD	nonsyn	TCG>TTG	S>L	178556:180560	+	fhuB	iron-hydroxamate transporter permease subunit	95	96.84
18	2	216277	T	C	COD	syn	GCT>GCC	A>A	216214:216982	+	-	hypothetical protein	78	100
18	2	229876	T	C	COD	nonsyn	AAC>AGC	N>S	229013:229964	-	-	hypothetical protein	139	99.28
18	2	232637	A	G	COD	nonsyn	AAT>GAT	N>D	231373:232774	+	-	phosphatidylserine decarboxylase	88	100
18	2	261120	C	T	COD	nonsyn	GCT>ACT	A>T	260931:263715	-	rscS	hybrid sensor kinase RscS	81	97.53
18	2	275028	T	C	IG	-	-	-	-	-	-	-	58	100
18	2	287587	A	G	COD	syn	GCA>GCG	A>A	287407:287782	+	-	hypothetical protein	111	99.1
18	2	307719	C	T	IG	-	-	-	-	-	-	-	68	97.06
18	2	327349	G	A	IG	-	-	-	-	-	-	-	52	100
18	2	329464	C	T	COD	nonsyn	TCT>TTT	S>F	328853:331712	+	torA	trimethylamine N-oxide (TMAO) reductase I, catalytic subunit	94	100
18	2	358339	A	G	IG	-	-	-	-	-	-	-	84	100
18	2	373194	C	T	COD	nonsyn	GGC>AGC	G>S	372753:375132	-	-	glucosyl hydrolase precursor	80	100
18	2	381236	A	G	COD	nonsyn	GAT>GGT	D>G	380289:381618	+	-	GGDEF domain-containing protein	57	98.25
18	2	381418	A	G	COD	nonsyn	AGT>GGT	S>G	380289:381618	+	-	GGDEF domain-containing protein	93	100
18	2	386525	G	A	COD	syn	GAC>GAT	D>D	385180:388282	-	ebgA	cryptic beta-D-galactosidase subunit alpha	69	97.1
18	2	402413	A	G	COD	syn	GTT>GTC	V>V	402175:403288	-	-	acriflavin resistance periplasmic protein	84	100
18	2	409038	T	C	COD	nonsyn	GTT>GCT	V>A	408562:410071	+	-	sodium/proton-dependent alanine carrier protein	92	98.91
18	2	414495	A	G	COD	nonsyn	CAA>CGA	Q>R	413839:415525	+	-	hypothetical protein	89	100
18	2	423777	C	T	COD	syn	GGC>GGT	G>G	423315:424194	+	-	hypothetical protein	67	98.51
18	2	427566	C	T	COD	nonsyn	GGT>GAT	G>D	426463:428065	-	-	glycine betaine transporter	88	100
18	2	448624	A	G	IG	-	-	-	-	-	-	-	61	96.72
18	2	460892	A	G	COD	nonsyn	GTT>GCT	V>A	460263:461337	-	ynaI	hypothetical protein	52	98.08
18	2	472046	A	G	COD	nonsyn	TAT>CAT	Y>H	471212:472244	-	tdh	L-threonine 3-dehydrogenase	65	98.46
18	2	472324	C	T	COD	nonsyn	GCT>ACT	A>T	472243:473440	-	kbl	2-amino-3-ketobutyrate CoA ligase	73	97.26
18	2	485113	A	G	COD	nonsyn	ACA>GCA	T>A	483180:485484	+	ycaI	recombination protein	97	100
18	2	489841	T	C	COD	nonsyn	GAT>GGT	D>G	489251:490115	-	ycbC	hypothetical protein	75	100
18	2	496116	T	C	COD	syn	CGT>CGC	R>R	493113:497580	+	mukB	fused chromosome partitioning protein: nucleotide hydrolase	69	100
18	2	509109	A	G	COD	nonsyn	ACA>GCA	T>A	508139:509609	+	cusB	copper/silver efflux system, membrane fusion protein	81	100
18	2	522150	T	C	COD	nonsyn	AAT>GAT	N>D	521736:522963	-	hutI	imidazolonepropionase	82	100
18	2	539333	A	G	COD	syn	AAA>AAG	K>K	538301:539804	+	zwf	glucose-6-phosphate 1-dehydrogenase	86	100
18	2	561746	T	C	COD	syn	GCA>GCG	A>A	560884:561808	-	ompU2	outer membrane protein U paralog, OmpU2	60	100
18	2	608357	A	G	COD	nonsyn	GAG>GGG	E>G	607542:609771	+	-	hypothetical protein	71	100
18	2	616958	C	T	COD	nonsyn	CGC>TGC	R>C	616264:619258	+	-	type I restriction-modification system restriction subunit	56	100
18	2	629493	A	G	COD	nonsyn	GAC>GGC	D>G	628882:629860	+	-	hypothetical protein	35	100
18	2	638098	T	C	COD	syn	GGT>GGC	G>G	637048:638431	+	-	ATP-dependent RNA helicase	58	98.28
18	2	638589	A	G	COD	syn	TGT>TGC	C>C	638576:638858	-	-	cytoplasmic protein	65	100
18	2	645420	A	G	COD	nonsyn	GAA>GGA	E>G	645352:646009	+	-	two component response regulator	48	100
18	2	666158	A	G	COD	syn	AAA>AAG	K>K	666011:666290	+	-	hypothetical protein	82	100
18	2	739232	G	A	COD	syn	GGC>GGT	G>G	739192:739534	-	-	hypothetical protein	45	95.56
18	2	764960	C	T	COD	nonsyn	GCC>GTC	A>V	763332:767424	+	-	hypothetical protein	60	100
18	2	778893	G	A	COD	nonsyn	GCT>ACT	A>T	778595:778976	+	gcvH	glycine cleavage system protein H	45	97.78
18	2	790896	G	A	COD	nonsyn	GGC>GAC	G>D	790264:792298	+	-	diguanylate phosphodiesterase	64	96.88
18	2	802366	A	G	COD	nonsyn	GTT>GCT	V>A	801098:803417	-	-	serine protease	92	96.74
18	2	803368	T	C	COD	nonsyn	AAC>AGC	N>S	801098:803417	-	-	serine protease	45	100
18	2	808641	A	G	COD	nonsyn	TCT>CCT	S>P	808533:809736	-	-	lipoprotein	52	100
18	2	814655	G	A	COD	nonsyn	CAA>TAA	Q>*	811052:815894	-	-	hypothetical protein	75	100
18	2	820943	T	C	COD	nonsyn	ATC>ACC	I>T	820809:821280	+	-	hypothetical protein	97	100
18	2	824148	T	A	COD	nonsyn	ATG>TTG	M>L	823419:824397	-	-	NAD-dependent oxidoreductase	80	100
18	2	827088	C	T	COD	nonsyn	ATG>ATA	M>I	826433:827321	-	abgR	DNA-binding transcriptional regulator	62	100
18	2	842824	G	A	COD	nonsyn	CGT>TGT	R>C	842104:842926	-	bioC	biotin biosynthesis protein BioC	64	98.44
18	2	856111	G	A	COD	syn	AAC>AAT	N>N	855828:856398	-	-	hypothetical protein	86	100
18	2	869267	T	C	COD	nonsyn	CAG>CGG	Q>R	868965:870138	-	-	short chain dehydrogenase	81	100
18	2	880171	C	T	COD	nonsyn	TGG>TGA	W>*	880056:880956	-	-	AraC family transcriptional regulator	70	100
18	2	916969	G	A	COD	nonsyn	AGG>AAG	R>K	915626:918332	+	malT	transcriptional regulator MalT	65	96.92
18	2	927888	T	C	COD	syn	GGA>GGG	G>G	927359:928310	-	-	ferric anguibactin transport system permease protein FatC	75	100
18	2	930348	A	G	IG	-	-	-	-	-	-	-	90	98.89
18	2	935207	C	T	COD	nonsyn	GAT>AAT	D>N	933761:936938	-	putA	bifunctional proline dehydrogenase/pyrroline-5-carboxylate dehydrogenase	92	100
18	2	944608	T	C	COD	nonsyn	AAT>GAT	N>D	942484:945538	-	-	ATPase involved in pili biogenesis	88	100
18	2	960988	A	G	COD	syn	GGT>GGC	G>G	960417:961287	-	-	transcriptional regulatory protein	84	100
18	2	963306	A	G	COD	nonsyn	GAA>GGA	E>G	962590:963715	+	-	zinc-carboxypeptidase precursor	89	100
18	2	1009178	A	G	IG	-	-	-	-	-	-	-	93	98.92
18	2	1028332	T	C	COD	syn	AGT>AGC	S>S	1028287:1029442	+	-	acriflavin resistance periplasmic protein	96	100
18	2	1038383	G	A	COD	syn	GAC>GAT	D>D	1038151:1039396	-	ytfL	hypothetical protein	121	100
18	2	1038957	A	G	COD	nonsyn	TTA>TCA	L>S	1038151:1039396	-	ytfL	hypothetical protein	115	100
18	2	1056566	C	T	COD	nonsyn	CAG>TAG	Q>*	1056448:1056838	+	ygbA	hypothetical protein	98	100
18	2	1107488	T	C	COD	syn	TTA>TTG	L>L	1107445:1108408	-	kdgK	ketodeoxygluconokinase	80	98.75
18	2	1122866	G	A	COD	nonsyn	ACG>ATG	T>M	1122549:1123380	-	kduI	5-keto-4-deoxyuronate isomerase	140	100
18	2	1131299	T	C	COD	syn	AGT>AGC	S>S	1131056:1132613	+	yidJ	sulfatase/phosphatase	90	100
18	2	1142435	T	C	COD	nonsyn	TTC>TCC	F>S	1142229:1144824	+	-	two component sensory histidine kinase	120	98.33
18	2	1148812	C	T	COD	syn	ACG>ACA	T>T	1147074:1149189	-	-	cytoplasmic protein	117	96.58
18	2	1160214	G	A	COD	nonsyn	GGT>GAT	G>D	1160170:1161445	+	sypI	glycosyl transferases group 1	132	100
18	2	1184569	G	A	COD	nonsyn	TGT>TAT	C>Y	1183832:1184954	+	nemA	N-ethylmaleimide reductase, FMN-linked	85	100
18	2	1212247	G	A	COD	nonsyn	GAA>AAA	E>K	1210836:1212438	+	-	methyl-accepting chemotaxis protein	106	100
18	2	1234738	A	G	COD	syn	GGT>GGC	G>G	1234668:1236789	-	-	hypothetical protein	150	98
18	2	1246799	T	C	COD	nonsyn	GTA>GCA	V>A	1245924:1247394	+	-	multidrug resistance protein B	91	97.8
18	2	1263779	G	A	COD	nonsyn	GGT>GAT	G>D	1263186:1264614	+	-	aspartate kinase	94	96.81
18	2	1264538	A	G	COD	nonsyn	AAT>AGT	N>S	1263186:1264614	+	-	aspartate kinase	151	100
18	2	1287018	G	A	COD	syn	GCC>GCT	A>A	1286762:1287101	-	-	cytoplasmic protein	147	97.28
18	2	1310308	G	A	COD	syn	GGC>GGT	G>G	1304523:1316325	-	rtxA2	RTX repeat-containing calcium-binding cytotoxin RtxA2	145	97.24
18	P	16692	A	G	COD	nonsyn	ACG>GCG	T>A	15332:16772	+	-	hypothetical protein	197	99.49
19	1	303	A	G	IG	-	-	-	-	-	-	-	190	100
19	1	45969	A	G	IG	-	-	-	-	-	-	-	107	100
19	1	53140	C	T	COD	nonsyn	GCA>GTA	A>V	51788:53309	+	rmuC	recombination limiting protein	133	97.74
19	1	105889	C	T	COD	nonsyn	GGG>AGG	G>R	104344:106810	-	-	diguanylate cyclase	131	100
19	1	109830	C	T	COD	nonsyn	GGC>AGC	G>S	108297:110856	-	-	diguanylate cyclase	131	100
19	1	115615	A	G	COD	nonsyn	TTT>TCT	F>S	114335:115745	-	glnA	glutamine synthetase	210	99.52
19	1	122954	C	T	COD	nonsyn	GCT>ACT	A>T	122441:124565	-	spoT	bifunctional (p)ppGpp synthetase II/ guanosine-3',5'-bis pyrophosphate 3'-pyrophosphohydrolase	161	100
19	1	123515	C	T	COD	nonsyn	GCT>ACT	A>T	122441:124565	-	spoT	bifunctional (p)ppGpp synthetase II/ guanosine-3',5'-bis pyrophosphate 3'-pyrophosphohydrolase	120	99.17
19	1	143399	C	T	COD	nonsyn	GTC>ATC	V>I	143126:144356	-	dfp	bifunctional phosphopantothenoylcysteine decarboxylase/phosphopantothenate synthase	114	100
19	1	146060	A	G	IG	-	-	-	-	-	-	-	140	99.29
19	1	163660	A	G	COD	nonsyn	ATC>GTC	I>V	163200:163845	+	neuD	sialic acid synthase	202	98.51
19	1	170274	T	A	COD	nonsyn	ATT>TTT	I>F	169554:170787	-	waaL	O-antigen ligase	58	100
19	1	232405	A	G	COD	nonsyn	TAC>CAC	Y>H	232009:233017	-	glpX	fructose 1,6-bisphosphatase II	162	100
19	1	235246	C	T	COD	nonsyn	GCT>ACT	A>T	234736:235645	-	menA	1,4-dihydroxy-2-naphthoate octaprenyltransferase	174	98.28
19	1	246379	C	T	IG	-	-	-	-	-	-	-	115	98.26
19	1	251431	A	G	COD	nonsyn	ACT>GCT	T>A	249426:251523	+	fusA	elongation factor G	125	99.2
19	1	273298	C	T	COD	nonsyn	GCT>GTT	A>V	273032:273737	+	thiQ	thiamine ABC transporter ATP-binding protein ThiQ/SfuC	115	100
19	1	275410	A	G	COD	nonsyn	AAC>GAC	N>D	273930:276789	+	hepA	ATP-dependent helicase HepA	241	99.17
19	1	311321	T	C	COD	syn	GCT>GCC	A>A	310874:311957	+	alr	alanine racemase	174	98.85
19	1	311488	A	G	COD	nonsyn	GAT>GGT	D>G	310874:311957	+	alr	alanine racemase	158	100
19	1	325095	T	C	COD	nonsyn	ATG>GTG	M>V	325080:325923	-	-	drug/metabolite exporter family protein	190	99.47
19	1	373622	C	T	COD	nonsyn	GTA>ATA	V>I	372767:373901	-	-	glycosyltransferase	149	100
19	1	384573	C	T	COD	nonsyn	GCG>GTG	A>V	384487:385021	+	ssb	single-stranded DNA-binding protein	199	98.49
19	1	409797	T	C	COD	nonsyn	TAT>CAT	Y>H	409079:412913	+	yhdP	membrane protein, transporter	113	100
19	1	419804	G	A	COD	nonsyn	CAG>TAG	Q>*	419279:420134	-	yhbJ	hypothetical protein	148	98.65
19	1	426962	A	G	IG	-	-	-	-	-	-	-	131	100
19	1	461491	T	C	COD	syn	AAA>AAG	K>K	461217:461643	-	yqgF	Holliday junction resolvase-like protein	132	99.24
19	1	493274	C	T	COD	nonsyn	GGA>GAA	G>E	492381:493527	-	-	sodium-dependent phosphate transporter	138	99.28
19	1	494805	C	T	COD	nonsyn	GCA>GTA	A>V	493942:494833	+	nhaR	transcriptional activator NhaR	144	98.61
19	1	549504	A	G	COD	nonsyn	CAA>CGA	Q>R	549043:550354	+	-	general secretion pathway protein D	120	100
19	1	553132	C	T	COD	syn	GTC>GTT	V>V	552115:553405	+	tadA1	type IV secretion NTPase	152	100
19	1	557684	T	C	COD	syn	ACT>ACC	T>T	556940:558338	+	tadG1	TadG-like protein	99	100
19	1	595337	C	T	COD	nonsyn	GGC>GAC	G>D	594534:595839	-	corB	magnesium and cobalt efflux protein CorB	139	97.84
19	1	597895	A	G	COD	nonsyn	GAG>GGG	E>G	596888:598262	+	ffh	Signal recognition particle (SRP) component with 4.5S RNA (ffs)	75	100
19	1	602892	A	G	COD	nonsyn	AAT>AGT	N>S	601786:602920	+	tyrA	bifunctional chorismate mutase/prephenate dehydrogenase	97	98.97
19	1	616867	C	A	IG	-	-	-	-	-	-	-	43	100
19	1	618602	A	G	IG	-	-	-	-	-	-	-	81	81.48
19	1	640758	G	A	COD	nonsyn	GGT>AGT	G>S	640433:642452	+	recD	exonuclease V subunit alpha	139	99.28
19	1	648944	A	G	IG	-	-	-	-	-	-	-	121	100
19	1	653462	A	G	COD	nonsyn	ATG>ACG	M>T	652797:654156	-	ygdH	hypothetical protein	145	97.93
19	1	661151	C	T	COD	nonsyn	GCT>ACT	A>T	660761:661211	-	yaiI	hypothetical protein	113	100
19	1	665265	C	T	COD	syn	GGC>GGT	G>G	664197:665607	+	bglA	6-phospho-beta-glucosidase	148	97.97
19	1	670099	C	T	COD	nonsyn	TGG>TGA	W>*	669894:670932	-	-	hypothetical protein	132	100
19	1	699022	C	T	COD	nonsyn	CAA>TAA	Q>*	697494:699054	+	-	aminobenzoyl-glutamate transport protein	104	100
19	1	701977	A	G	COD	syn	GGA>GGG	G>G	701803:703108	+	-	serine transporter	105	97.14
19	1	706966	A	G	COD	nonsyn	TCG>CCG	S>P	706768:708046	-	-	proton/sodium-glutamate symport protein	96	100
19	1	707141	C	T	COD	syn	GTG>GTA	V>V	706768:708046	-	-	proton/sodium-glutamate symport protein	145	99.31
19	1	721310	C	T	COD	nonsyn	ACG>ATG	T>M	721173:721659	+	-	transcription elongation factor	113	100
19	1	730373	A	G	COD	nonsyn	TAT>TGT	Y>C	730086:730824	+	nanE	N-acetylmannosamine-6-phosphate 2-epimerase	100	99
19	1	743670	C	T	COD	nonsyn	ATG>ATA	M>I	742487:744158	-	-	oligopeptide-binding protein OppA	100	100
19	1	755631	A	G	COD	syn	AAA>AAG	K>K	755289:756294	+	-	oligopeptide transport ATP-binding protein OppD	98	100
19	1	767087	A	G	COD	syn	TAT>TAC	Y>Y	765532:767521	-	-	methyl-accepting chemotaxis protein	126	98.41
19	1	774351	A	G	COD	syn	GAA>GAG	E>E	773742:774861	+	luxP	periplasmic AI-2 binding protein LuxP	113	100
19	1	787558	T	C	COD	nonsyn	AAT>GAT	N>D	787210:788554	-	ampG	muropeptide transporter AmpG	130	100
19	1	801760	A	G	COD	syn	ATT>ATC	I>I	801735:803190	-	pepD	aminoacyl-histidine dipeptidase	93	98.92
19	1	852764	T	C	COD	nonsyn	AAT>GAT	N>D	852728:853166	-	copG	copper amine oxidase N-terminal protein	121	100
19	1	860398	A	G	COD	nonsyn	TCC>CCC	S>P	859678:860761	-	proW	glycine betaine transporter subunit	106	98.11
19	1	872761	A	G	COD	nonsyn	ACA>GCA	T>A	871953:873240	+	clpX	ATP-dependent protease ATP-binding subunit ClpX	99	100
19	1	873496	C	T	COD	nonsyn	GCA>GTA	A>V	873371:875726	+	lon	DNA-binding ATP-dependent protease Lon (La)	152	99.34
19	1	878481	C	T	COD	nonsyn	TCA>TTA	S>L	878419:878722	+	comE	competence protein ComE	107	100
19	1	889751	T	C	COD	syn	TCT>TCC	S>S	889208:890867	+	glnS	glutaminyl-tRNA synthetase	164	100
19	1	899163	A	G	COD	nonsyn	TAC>TGC	Y>C	899077:899425	+	sdhD	succinate dehydrogenase, membrane subunit, binds cytochrome b556	133	99.25
19	1	939245	C	T	COD	nonsyn	CCG>CTG	P>L	939162:939609	+	-	esterase	135	100
19	1	945145	A	G	COD	nonsyn	AGT>GGT	S>G	944928:945654	+	fabG	3-ketoacyl-ACP reductase	156	100
19	1	963152	A	G	COD	syn	GTA>GTG	V>V	962984:964025	+	emrK	EmrKY-TolC multidrug resistance efflux pump, membrane fusion protein component	66	100
19	1	990072	A	G	COD	syn	GAA>GAG	E>E	989043:990126	+	serC	phosphoserine aminotransferase	96	100
19	1	1005937	A	G	COD	syn	TCA>TCG	S>S	1005022:1006327	+	gsk	inosine/guanosine kinase	103	99.03
19	1	1060759	T	C	IG	-	-	-	-	-	-	-	90	100
19	1	1066624	T	C	COD	syn	ATT>ATC	I>I	1066258:1067857	+	gshA2	glutamate--cysteine ligase	75	100
19	1	1089792	T	C	COD	nonsyn	CTT>CCT	L>P	1089082:1090978	+	mifA	diguanylate cyclase (GGDEF), inhibitor of flagellar motility	77	100
19	1	1118369	C	T	COD	nonsyn	GCA>GTA	A>V	1117329:1118388	+	-	hypothetical protein	81	98.77
19	1	1119804	T	C	COD	nonsyn	GTT>GCT	V>A	1119754:1121074	+	hisD	histidinol dehydrogenase	121	100
19	1	1121793	C	T	COD	nonsyn	CCC>CTC	P>L	1121083:1122124	+	hisC	histidinol-phosphate aminotransferase	87	100
19	1	1124364	G	A	COD	syn	TTG>TTA	L>L	1124172:1124910	+	hisA	1-(5-phosphoribosyl)-5-[(5-phosphoribosylamino)methylideneamino] imidazole-4-carboxamide isomerase	88	100
19	1	1138322	C	T	COD	nonsyn	GCT>ACT	A>T	1137446:1138370	-	trpE2	component I of anthranilate synthase	114	98.25
19	1	1177642	C	T	COD	nonsyn	GCA>GTA	A>V	1177514:1179392	+	-	hypothetical protein	109	100
19	1	1227184	C	T	COD	nonsyn	GCA>GTA	A>V	1226816:1227719	+	murQ	N-acetylmuramic acid 6-phosphate etherase	91	96.7
19	1	1260944	A	G	COD	nonsyn	TCC>CCC	S>P	1260341:1262204	-	tcpI	methyl-accepting chemotaxis protein, TcpI-related	92	98.91
19	1	1282219	T	C	COD	nonsyn	TCT>CCT	S>P	1281303:1282713	+	-	chlorohydrolase/deaminase family protein	134	100
19	1	1285047	C	T	COD	syn	AGC>AGT	S>S	1284537:1285089	+	ycbK	hypothetical protein	50	100
19	1	1287912	C	T	COD	syn	CGC>CGT	R>R	1287633:1288791	+	-	periplasmic protein of efflux system	98	100
19	1	1291548	A	G	COD	nonsyn	ATA>ATG	I>M	1291281:1292565	+	-	export ABC transporter permease	81	98.77
19	1	1294781	T	C	COD	syn	TCT>TCC	S>S	1294502:1295747	+	sbcD	exonuclease SbcD	76	100
19	1	1307403	A	G	COD	syn	CGT>CGC	R>R	1306562:1307822	-	sdaC	serine transporter	103	98.06
19	1	1312540	A	G	COD	nonsyn	TAC>TGC	Y>C	1312256:1313291	+	-	acriflavin resistance periplasmic protein	77	98.7
19	1	1316497	C	T	COD	nonsyn	CGT>TGT	R>C	1314372:1317450	+	-	acriflavin resistance plasma membrane protein	98	98.98
19	1	1368401	T	C	COD	syn	GAT>GAC	D>D	1368224:1368956	+	-	hypothetical protein	73	100
19	1	1369286	A	G	COD	nonsyn	ATA>GTA	I>V	1368985:1369699	+	-	hypothetical protein	90	100
19	1	1372975	T	C	COD	nonsyn	TTC>TCC	F>S	1372286:1373270	+	pheS	phenylalanyl-tRNA synthetase subunit alpha	107	100
19	1	1389138	G	A	IG	-	-	-	-	-	-	-	52	98.08
19	1	1402226	G	A	COD	nonsyn	GCC>GTC	A>V	1401795:1402248	-	-	hypothetical protein	68	98.53
19	1	1424794	A	G	COD	nnsyn	GAT>GGT	D>G	1424717:1425461	+	-	hypothetical protein	50	100
19	1	1470740	G	A	COD	nonsyn	AGA>AAA	R>K	1470651:1471872	+	-	nucleoside permease NupC	98	97.96
19	1	1494541	G	A	COD	nonsyn	CGC>CAC	R>H	1493477:1495523	+	-	diguanylate cyclase	102	100
19	1	1529255	A	G	IG	-	-	-	-	-	-	-	66	100
19	1	1535640	G	A	COD	nonsyn	CAA>TAA	Q>*	1535544:1536327	-	yeeZ	epimerase	76	100
19	1	1555402	T	C	COD	nonsyn	TCC>CCC	S>P	1555059:1556841	+	mobB	bifunctional molybdopterin-guanine dinucleotide biosynthesis protein MobB/MoeA	56	100
19	1	1598593	T	C	COD	nonsyn	GTA>GCA	V>A	1597901:1598780	+	rbsB	D-ribose transporter subunit RbsB	73	97.26
19	1	1609444	A	G	IG	-	-	-	-	-	-	-	88	100
19	1	1616723	T	C	COD	nonsyn	ACA>GCA	T>A	1615925:1616771	-	-	LysR family transcriptional regulator	56	100
19	1	1617530	A	G	COD	syn	TCT>TCC	S>S	1617190:1619206	-	-	hypothetical protein	65	98.46
19	1	1619156	T	C	COD	syn	AAA>AAG	K>K	1617190:1619206	-	-	hypothetical protein	62	100
19	1	1634351	G	A	COD	nonsyn	GGT>GAT	G>D	1633455:1635141	+	-	exoenzyme regulatory protein AepA precursor	67	100
19	1	1655904	T	C	COD	syn	CTA>CTG	L>L	1655684:1656431	-	-	hypothetical protein	105	100
19	1	1656822	A	G	COD	nonsyn	CAC>CGC	H>R	1656607:1657711	+	purC	phosphoribosylaminoimidazole-succinocarboxamide synthase	108	99.07
19	1	1699993	G	A	COD	nonsyn	ACA>ATA	T>I	1699688:1700447	-	udp	uridine phosphorylase	117	99.15
19	1	1701179	T	C	COD	syn	GTA>GTG	V>V	1700677:1702993	-	zntA	zinc/cadmium/mercury/lead-transporting ATPase	83	100
19	1	1735960	T	C	COD	nonsyn	GAT>GGT	D>G	1735049:1736006	-	nrfD	formate-dependent nitrite reductase, membrane subunit	105	99.05
19	1	1744846	A	G	COD	syn	CCA>CCG	P>P	1743451:1745140	+	maeA	malate dehydrogenase	107	99.07
19	1	1759258	A	G	COD	syn	CGT>CGC	R>R	1759101:1759800	-	torR	DNA-binding transcriptional regulator TorR	78	100
19	1	1776377	A	G	COD	nonsyn	TTA>TCA	L>S	1776120:1776798	-	hisM	histidine/lysine/arginine/ornithine transporter subunit	104	100
19	1	1812546	G	A	COD	nonsyn	GCT>ACT	A>T	1812068:1812698	+	-	hypothetical protein	95	96.84
19	1	1839448	A	G	COD	syn	TGT>TGC	C>C	1839435:1840050	-	-	preprotein translocase subunit-like protein	59	100
19	1	1869652	G	A	COD	nonsyn	TCA>TTA	S>L	1868924:1869764	-	-	oxidoreductase	86	100
19	1	1884468	C	T	COD	syn	CGC>CGT	R>R	1883277:1884492	+	yfbQ	aminotransferase	61	96.72
19	1	1939514	G	A	COD	nonsyn	GCG>GTG	A>V	1939005:1941330	-	metE	5-methyltetrahydropteroyltriglutamate--homocysteine S-methyltransferase	91	96.7
19	1	1986123	C	T	COD	syn	GAG>GAA	E>E	1984901:1986575	-	rpsA	30S ribosomal protein S1	121	99.17
19	1	2009062	G	A	COD	nonsyn	ACA>ATA	T>I	2008658:2009432	-	fpr	ferredoxin-NADP reductase	108	100
19	1	2036858	T	C	COD	nonsyn	ACG>GCG	T>A	2035925:2037011	-	aroC	chorismate synthase	87	97.7
19	1	2076224	T	C	IG	-	-	-	-	-	-	-	118	100
19	1	2086594	C	T	COD	nonsyn	GCT>ACT	A>T	2085544:2086978	-	flrC	two-component response regulator FlrC	121	97.52
19	1	2093809	G	A	COD	syn	AAC>AAT	N>N	2093157:2094354	-	flaE	flagellin	81	100
19	1	2117493	T	C	COD	nonsyn	TGG>CGG	W>R	2117423:2118560	+	-	hypothetical protein	145	100
19	1	2133198	G	A	COD	nonsyn	CCA>CTA	P>L	2132893:2133799	-	yfeX	hypothetical protein	107	100
19	1	2134011	T	C	COD	syn	GGA>GGG	G>G	2133881:2134274	-	-	hypothetical protein	93	100
19	1	2186082	T	C	COD	nonsyn	GAC>GGC	D>G	2185129:2186488	-	rseP	membrane-associated zinc protease	115	99.13
19	1	2194351	A	G	COD	nonsyn	ATA>ATG	I>M	2193967:2196589	+	glnD	PII uridylyl-transferase	136	100
19	1	2208117	T	C	IG	-	-	-	-	-	-	-	89	100
19	1	2232033	G	A	COD	nonsyn	CGT>TGT	R>C	2231757:2232342	-	grpE	heat shock protein	112	99.11
19	1	2232552	T	C	COD	syn	ATT>ATC	I>I	2232510:2233404	+	ppnK	inorganic polyphosphate/ATP-NAD kinase	142	97.89
19	1	2238837	T	C	IG	-	-	-	-	-	-	-	96	98.96
19	1	2241334	G	A	COD	nonsyn	GCT>GTT	A>V	2241155:2241425	-	-	phage tail protein	146	100
19	1	2276825	G	A	COD	syn	TCG>TCA	S>S	2276705:2277842	+	malK2	maltose ABC transporter ATP-binding protein	153	98.69
19	1	2284631	C	T	COD	nonsyn	GCA>GTA	A>V	2284524:2285574	+	-	hypothetical protein	147	100
19	1	2297671	T	C	COD	syn	GGA>GGG	G>G	2297304:2297730	-	-	hypothetical protein	128	100
19	1	2314911	C	T	COD	nonsyn	GAC>AAC	D>N	2314812:2317050	-	relA	(p)ppGpp synthetase I	151	100
19	1	2326701	G	A	COD	nonsyn	GCA>GTA	A>V	2326081:2327875	-	lepA	GTP-binding protein LepA	140	99.29
19	1	2365827	G	A	COD	nonsyn	GCT>ACT	A>T	2361614:2366162	+	gltB	glutamate synthase, large subunit	176	100
19	1	2377244	A	G	COD	nonsyn	GAA>GGA	E>G	2376918:2378232	+	-	cell wall endopeptidase	105	100
19	1	2380470	T	C	COD	syn	GCA>GCG	A>A	2378273:2381372	-	-	acriflavin resistance plasma membrane protein	114	99.12
19	1	2382899	T	C	COD	nonsyn	GAA>GGA	E>G	2382627:2382969	-	yadR	iron-sulfur cluster insertion protein ErpA	113	100
19	1	2413375	A	G	COD	syn	GCA>GCG	A>A	2413066:2414332	+	gntP	fructuronate transporter	111	99.1
19	1	2427321	T	C	COD	nonsyn	GTT>GCT	V>A	2427058:2428555	+	-	methyl-accepting chemotaxis protein	128	100
19	1	2462750	T	C	COD	nonsyn	ATT>GTT	I>V	2462522:2462924	-	mutT	nucleoside triphosphate pyrophosphohydrolase	133	99.25
19	1	2483013	C	G	COD	nonsyn	GGT>GCT	G>A	2482207:2483158	-	mraW	S-adenosyl-methyltransferase MraW	173	99.42
19	1	2508088	G	A	COD	syn	GCC>GCT	A>A	2508015:2510871	-	glnE	bifunctional glutamine-synthetase adenylyltransferase/deadenyltransferase	120	100
19	1	2520763	G	A	COD	nonsyn	TGC>TAC	C>Y	2520536:2521760	+	cca	multifunctional tRNA nucleotidyl transferase/2'3'-cyclic phosphodiesterase/2'nucleotidase/phosphatase	115	98.26
19	1	2524291	G	A	COD	nonsyn	GTA>ATA	V>I	2523819:2524416	+	ygiH	glycerol-3-phosphate acyltransferase PlsY	147	98.64
19	1	2551400	G	A	COD	nonsyn	GGT>AGT	G>S	2551192:2552533	+	-	hypothetical protein	154	98.7
19	1	2571531	G	A	COD	nonsyn	GCT>GTT	A>V	2571337:2572168	-	dam	DNA adenine methylase	174	98.85
19	1	2573038	A	G	COD	nonsyn	GTT>GCT	V>A	2572250:2573774	-	-	hypothetical protein	148	100
19	1	2578221	T	C	COD	nonsyn	AGC>GGC	S>G	2577936:2578515	-	pilO	pili assembly protein PilO	130	98.46
19	1	2582483	T	C	COD	nonsyn	GTT>GCT	V>A	2580201:2582700	+	mrcA	bifunctional penicillin-binding protein 1a/ murein transglycosylase/murein transpeptidase	121	100
19	1	2593537	T	C	COD	syn	CGT>CGC	R>R	2593420:2596051	+	ppc	phosphoenolpyruvate carboxylase	136	99.26
19	1	2605207	A	G	COD	syn	GGT>GGC	G>G	2605158:2606475	-	purA	adenylosuccinate synthetase	131	100
19	1	2623116	C	T	COD	nonsyn	GGA>GAA	G>E	2622400:2623387	-	poxA	lysyl-tRNA synthetase	113	99.12
19	1	2637439	T	C	COD	nonsyn	AAT>AGT	N>S	2637401:2637896	-	yibN	rhodanese-related sulfurtransferase	164	100
19	1	2644400	T	C	COD	nonsyn	TCA>CCA	S>P	2643856:2645704	+	dipZ	thiol:disulfide interchange protein	155	98.71
19	1	2645193	T	C	COD	nonsyn	GTT>GCT	V>A	2643856:2645704	+	dipZ	thiol:disulfide interchange protein	149	99.33
19	1	2678397	T	C	COD	syn	TTG>CTG	L>L	2678315:2679365	+	dusB	tRNA-dihydrouridine synthase B	138	94.2
19	1	2699114	T	C	COD	nonsyn	GAC>GGC	D>G	2695758:2699964	-	-	DNA-directed RNA polymerase subunit beta'	219	99.09
19	1	2707709	G	A	IG	-	-	-	-	-	-	-	119	100
19	1	2777644	T	C	COD	nonsyn	ATC>ACC	I>T	2776991:2778950	+	yicH	hypothetical protein	163	98.16
19	1	2810291	T	C	COD	nonsyn	CTA>CCA	L>P	2809662:2810313	+	-	hypothetical protein	179	100
19	1	2824058	A	T	COD	nonsyn	ATC>AAC	I>N	2823426:2824980	-	dppA	dipeptide-binding protein DppA	143	99.3
19	1	2862750	A	G	COD	syn	TTA>CTA	L>L	2862051:2863122	-	-	peptidoglycan binding domain-containing protein	192	100
19	1	2876689	G	A	COD	nonsyn	ACT>ATT	T>I	2875691:2877218	-	-	magnesium chelatase	110	99.09
19	2	391	T	C	IG	-	-	-	-	-	-	-	154	100
19	2	7805	A	G	COD	nonsyn	GAA>GGA	E>G	7275:8412	+	-	peptide-methionine (S)-S-oxide reductase	114	100
19	2	11867	T	C	COD	nonsyn	ATT>ACT	I>T	10815:12264	+	katA	hydroperoxidase HPII(III) (catalase) KatA	161	100
19	2	21260	G	A	COD	nonsyn	GAT>AAT	D>N	21109:21634	+	-	hypoxanthine-guanine phosphoribosyltransferase	155	98.71
19	2	34298	C	T	COD	nonsyn	CAT>TAT	H>Y	34162:34696	+	-	thioredoxin peroxidase	148	98.65
19	2	35158	A	G	IG	-	-	-	-	-	-	-	113	100
19	2	94694	C	T	COD	nonsyn	GCC>ACC	A>T	93152:94907	-	ggt	gamma-glutamyltranspeptidase	114	99.12
19	2	103138	G	A	COD	syn	AGC>AGT	S>S	102111:103668	-	-	methyl-accepting chemotaxis protein, aerotaxis receptor	82	100
19	2	115043	T	C	COD	nonsyn	TTT>CTT	F>L	114613:116311	+	-	two component sensor histidine kinase	132	98.48
19	2	162666	C	T	COD	nonsyn	TGT>TAT	C>Y	162193:163132	-	hvnB	halovibrin HvnB	163	100
19	2	164214	C	T	IG	-	-	-	-	-	-	-	144	99.31
19	2	171118	T	C	COD	syn	GGT>GGC	G>G	170230:171433	+	emrD	multidrug resistance protein D	144	100
19	2	182628	A	G	COD	nonsyn	GAG>GGG	E>G	182476:183388	+	iucB	aerobactin siderophore synthesis protein IucB	97	100
19	2	212716	T	C	COD	nonsyn	AAT>AGT	N>S	212543:213635	-	torY	TMAO reductase III (TorYZ), cytochrome c-type subunit	141	100
19	2	231801	A	G	COD	nonsyn	GAT>GGT	D>G	231373:232774	+	-	phosphatidylserine decarboxylase	129	97.67
19	2	234136	A	G	COD	nonsyn	AAT>GAT	N>D	232902:234531	+	eptA	metal dependent hydrolase	135	100
19	2	234293	A	G	COD	nonsyn	AAT>AGT	N>S	232902:234531	+	eptA	metal dependent hydrolase	144	100
19	2	245841	A	G	COD	syn	AAA>AAG	K>K	245574:246111	+	-	lipoprotein	93	100
19	2	261297	A	G	COD	nonsyn	TCA>CCA	S>P	260931:263715	-	rscS	hybrid sensor kinase RscS	82	98.78
19	2	282356	A	G	COD	nonsyn	AGT>GGT	S>G	279814:283978	+	fdhF	formate dehydrogenase-H	100	100
19	2	302710	T	C	COD	nonsyn	GAC>GGC	D>G	302048:303059	-	-	hypothetical protein	80	100
19	2	304081	A	G	COD	syn	GCA>GCG	A>A	303301:304261	+	-	elastase 2 precursor	84	100
19	2	313657	A	G	COD	nonsyn	AGT>GGT	S>G	312150:314271	+	nrdD	anaerobic ribonucleoside triphosphate reductase	114	100
19	2	325983	C	T	IG	-	-	-	-	-	-	-	71	100
19	2	345362	T	C	COD	nonsyn	ATG>GTG	M>V	344936:345956	-	pspF	DNA-binding transcriptional activator	127	99.21
19	2	376649	C	T	COD	syn	GAG>GAA	E>E	376621:378046	-	-	amino acid permease	120	100
19	2	380135	C	T	COD	syn	AGC>AGT	S>S	378968:380300	+	-	GGDEF domain-containing protein	97	100
19	2	390792	A	G	COD	nonsyn	CTA>CCA	L>P	390511:392371	-	-	cyclic nucleotide binding protein/CBS domain-containing proteins	63	100
19	2	400508	G	A	COD	syn	CGC>CGT	R>R	399121:402172	-	-	acriflavin resistance plasma membrane protein	76	100
19	2	410293	A	G	COD	nonsyn	GAA>GGA	E>G	410150:410543	+	-	transporter	74	100
19	2	416623	T	C	COD	syn	GTT>GTC	V>V	416254:417658	+	-	PTS system, fructose-like enzyme IIC component	113	99.12
19	2	420443	A	G	COD	syn	GGA>GGG	G>G	420218:421493	+	-	mechanosensitive ion channel MscS	108	100
19	2	424976	A	G	COD	nonsyn	GAA>GGA	E>G	424197:425322	+	-	hypothetical protein	135	99.26
19	2	426863	C	T	COD	syn	TTG>TTA	L>L	426463:428065	-	-	glycine betaine transporter	161	98.76
19	2	431788	C	T	COD	nonsyn	GTT>ATT	V>I	431737:433780	-	rnb	exoribonuclease II	80	100
19	2	474910	A	G	IG	-	-	-	-	-	-	-	34	100
19	2	484227	T	C	COD	syn	TGT>TGC	C>C	483180:485484	+	ycaI	recombination protein	53	100
19	2	499220	G	A	COD	nonsyn	CAA>TAA	Q>*	498317:499667	-	-	two component sensor histidine kinase	100	100
19	2	507984	T	C	COD	nonsyn	ATA>ACA	I>T	506794:508129	+	cusC	copper/silver resistance outer membrane protein	86	100
19	2	525390	T	C	COD	syn	GTA>GTG	V>V	525194:525830	-	-	lipoprotein	95	100
19	2	526215	C	T	COD	nonsyn	GAG>AAG	E>K	525936:526827	-	-	hypothetical protein	75	100
19	2	670733	T	C	COD	syn	GCA>GCG	A>A	669604:671161	-	pntA	NAD(P) transhydrogenase subunit alpha	80	98.75
19	2	745923	G	A	IG	-	-	-	-	-	-	-	93	100
19	2	746864	A	G	COD	nonsyn	ACA>GCA	T>A	746485:747136	+	-	hypothetical protein	82	100
19	2	751523	C	T	COD	nonsyn	GCA>GTA	A>V	751503:752037	+	-	hypothetical protein	70	97.14
19	2	758956	G	A	COD	nonsyn	GCT>ACT	A>T	758175:760167	+	tktB	transketolase	54	100
19	2	770228	G	A	IG	-	-	-	-	-	-	-	63	98.41
19	2	777244	T	C	COD	syn	GAA>GAG	E>E	776487:777606	-	gcvT	glycine cleavage system protein T	82	98.78
19	2	778626	C	T	COD	nonsyn	CAC>TAC	H>Y	778595:778976	+	gcvH	glycine cleavage system protein H	103	100
19	2	779780	G	T	COD	nonsyn	GCA>TCA	A>S	778999:781867	+	gcvP	glycine dehydrogenase	81	98.77
19	2	812693	G	A	COD	nonsyn	CGT>TGT	R>C	811052:815894	-	-	hypothetical protein	87	96.55
19	2	823359	T	C	IG	-	-	-	-	-	-	-	50	100
19	2	851621	A	G	IG	-	-	-	-	-	-	-	60	96.67
19	2	859058	T	C	COD	nonsyn	ACT>GCT	T>A	858497:859796	-	-	dehydrogenase	122	98.36
19	2	865554	G	A	COD	nonsyn	ACG>ATG	T>M	864937:866140	-	-	bicyclomycin resistance protein	74	100
19	2	866355	T	C	COD	nonsyn	GTT>GCT	V>A	866218:867091	+	-	LysR family transcriptional regulator	93	100
19	2	872472	A	G	COD	syn	TCT>TCC	S>S	871688:873041	-	-	TolQ protein	108	98.15
19	2	879396	G	A	COD	nonsyn	CCA>TCA	P>S	877713:879912	-	fhuA	ferrichrome outer membrane transporter	86	100
19	2	885492	T	C	COD	syn	GTA>GTG	V>V	885353:885839	-	-	lactoylglutathione lyase	84	100
19	2	889068	T	C	COD	syn	CCT>CCC	P>P	888885:889788	+	-	LysR family transcriptional regulator	76	100
19	2	899688	T	C	COD	nonsyn	TCC>CCC	S>P	899075:901031	+	glgX	glycogen debranching enzyme	103	98.06
19	2	918825	G	A	COD	nonsyn	GCT>ACT	A>T	918422:919349	+	-	hypothetical protein	90	98.89
19	2	936227	A	G	COD	nonsyn	TTT>CTT	F>L	933761:936938	-	putA	bifunctional proline dehydrogenase/pyrroline-5-carboxylate dehydrogenase	87	100
19	2	949089	G	C	COD	nonsyn	CCA>GCA	P>A	947763:949674	-	speA	arginine decarboxylase	94	97.87
19	2	950931	G	A	COD	syn	GCG>GCA	A>A	949956:951216	+	-	3-hydroxy-3-methylglutaryl-CoA reductase	102	98.04
19	2	995253	T	C	COD	nonsyn	GAT>GGT	D>G	992698:996433	-	-	cellulose synthase operon C protein	96	97.92
19	2	1006925	A	G	COD	nonsyn	AGT>GGT	S>G	1005529:1007158	+	bcsG	hypothetical protein	120	100
19	2	1009680	T	C	COD	nonsyn	ACT>GCT	T>A	1009203:1010412	-	-	methyl-accepting chemotaxis protein	74	100
19	2	1086164	T	C	COD	syn	TTA>CTA	L>L	1086010:1086808	+	nfsA	nitroreductase A	145	97.93
19	2	1088253	T	C	IG	-	-	-	-	-	-	-	121	99.17
19	2	1090727	T	C	COD	nonsyn	ATC>ACC	I>T	1090494:1091841	+	guaD	guanine deaminase	124	100
19	2	1135453	G	T	COD	nonsyn	GCG>GAG	A>E	1133540:1136201	-	-	beta-hexosaminidase	132	100
19	2	1158810	C	T	COD	nonsyn	CAA>TAA	Q>*	1157507:1159010	+	sypG	Fis family transcriptional regulator	124	99.19
19	2	1216820	T	C	COD	syn	GTT>GTC	V>V	1216448:1217306	+	-	RIO1 protein	189	98.94
19	2	1225605	A	G	COD	syn	GAA>GAG	E>E	1223892:1225767	+	-	methyl-accepting chemotaxis protein	97	100
19	2	1227783	T	C	COD	syn	TAT>TAC	Y>Y	1227450:1228503	+	-	ABC transporter substrate-binding protein	122	100
19	2	1231988	G	A	COD	syn	CAG>CAA	Q>Q	1230983:1232003	+	afuC	CP4-6 prophage; ferric transporter subunit	127	99.21
19	2	1265724	T	C	COD	syn	TCT>TCC	S>S	1265067:1265958	+	-	AraC family transcriptional regulator	125	100
19	2	1274302	G	A	COD	nonsyn	CAA>TAA	Q>*	1267087:1278502	-	-	hypothetical protein	150	100
19	2	1277701	A	G	COD	nonsyn	TCT>CCT	S>P	1267087:1278502	-	-	hypothetical protein	125	100
19	2	1319636	G	A	COD	nonsyn	GCA>GTA	A>V	1318863:1321002	-	rtxB	ATP-binding protein, RTX transport secretion component RtxB	170	98.24
19	P	5971	T	C	COD	nonsyn	ACT>GCT	T>A	5758:6046	-	-	hypothetical protein	414	99.76
19	P	27929	T	C	COD	nonsyn	GTA>GCA	V>A	26298:28752	+	-	VirB4 ATPase	334	99.1
19	P	29487	T	C	COD	nonsyn	TAT>CAT	Y>H	28835:29516	+	-	channel protein VirB8	307	99.67
19	P	30788	G	A	COD	nonsyn	GGC>AGC	G>S	30427:31618	+	-	channel protein VirB10	364	99.45
19	P	43879	T	C	IG	-	-	-	-	-	-	-	235	99.57
21	1	10234	C	T	COD	nonsyn	ACA>ATA	T>I	9956:11036	+	recF	recombination protein F	236	99.58
21	1	13847	A	G	IG	-	-	-	-	-	-	-	189	100
21	1	37784	C	T	COD	syn	ACC>ACT	T>T	37616:39551	+	thiC	thiamine biosynthesis protein ThiC	265	99.62
21	1	47382	A	G	COD	syn	CGT>CGC	R>R	46034:47828	-	-	Xaa-Pro aminopeptidase	177	99.44
21	1	89878	T	C	IG	-	-	-	-	-	-	-	127	100
21	1	95348	A	G	COD	syn	TTA>CTA	L>L	95144:95606	-	asnC	DNA-binding transcriptional regulator AsnC	265	100
21	1	124580	G	A	IG	-	-	-	-	-	-	-	194	98.45
21	1	153322	C	T	IG	-	-	-	-	-	-	-	160	98.12
21	1	184026	C	T	COD	nonsyn	GCC>GTC	A>V	182614:184777	+	wzc	protein-tyrosine kinase, chain length regulator in capsular polysaccharide biosynthesis	234	100
21	1	197871	G	A	COD	syn	GCG>GCA	A>A	197436:198369	+	kpsF	arabinose-5-phosphate isomerase	201	100
21	1	211981	C	T	COD	syn	TGC>TGT	C>C	211618:212656	+	fnlA	UDP-N-acetylglucosamine 4,6-dehydratase	289	99.65
21	1	214568	A	G	COD	nonsyn	GAT>GGT	D>G	213768:214899	+	rffE	UDP-N-acetyl glucosamine-2-epimerase	296	99.66
21	1	215898	A	G	COD	nonsyn	GAA>GGA	E>G	214867:216112	+	wbjE	group 1 glycosyl transferase	219	99.54
21	1	237773	A	G	COD	nonsyn	TTT>CTT	F>L	236987:237956	-	yheT	hydrolase	216	99.54
21	1	259724	C	T	COD	nonsyn	CGT>TGT	R>C	259603:259909	+	rpsN	30S ribosomal protein S14	212	97.64
21	1	287830	G	A	COD	nonsyn	AGC>AAC	S>N	287504:288275	+	yjjP	hypothetical protein	201	98.01
21	1	292738	A	G	COD	syn	GGT>GGC	G>G	292200:293514	-	surA	peptidyl-prolyl cis-trans isomerase	183	99.45
21	1	313686	A	G	COD	nonsyn	ACT>GCT	T>A	313388:315041	+	pgi	glucose-6-phosphate isomerase	186	100
21	1	346261	A	G	COD	nonsyn	GAA>GGA	E>G	342518:346319	+	ytfN	hypothetical protein	191	100
21	1	368862	A	G	COD	nonsyn	GTT>GCT	V>A	368329:371155	-	uvrA	excinuclease ABC subunit A	203	99.01
21	1	372128	C	T	COD	nonsyn	ATG>ATA	M>I	371326:372196	-	galU	glucose-1-phosphate uridylyltransferase	245	97.55
21	1	393596	G	A	COD	syn	TTG>TTA	L>L	393035:394181	+	mshN	MSHA biogenesis protein MshN	265	100
21	1	398014	A	G	COD	nonsyn	GAT>GGT	D>G	397685:398249	+	mshB	MSHA pilin protein MshB	209	100
21	1	409433	T	C	COD	syn	AGT>AGC	S>S	409079:412913	+	yhdP	membrane protein, transporter	164	100
21	1	441878	G	A	COD	syn	GAC>GAT	D>D	439339:442213	-	valS	valyl-tRNA synthetase	240	99.58
21	1	464012	C	T	IG	-	-	-	-	-	-	-	156	100
21	1	469651	A	G	COD	syn	GAA>GAG	E>E	469201:470221	+	epd	erythrose 4-phosphate dehydrogenase	246	99.59
21	1	471446	A	G	COD	syn	AAA>AAG	K>K	470387:471551	+	pgk	phosphoglycerate kinase	157	100
21	1	492753	C	T	COD	nonsyn	GTT>ATT	V>I	492381:493527	-	-	sodium-dependent phosphate transporter	346	99.42
21	1	512512	A	G	COD	syn	GAA>GAG	E>E	512383:512857	+	greA	transcription elongation factor GreA	257	99.61
21	1	542507	T	C	COD	nonsyn	TCT>CCT	S>P	542170:543502	+	deoA	thymidine phosphorylase	206	100
21	1	550302	C	T	COD	nonsyn	GCA>GTA	A>V	549043:550354	+	-	general secretion pathway protein D	206	99.51
21	1	559056	C	T	IG	-	-	-	-	-	-	-	166	100
21	1	561159	A	G	COD	syn	TCT>TCC	S>S	560036:561380	-	phoQ1	sensory histidine kinase in two-component regulatory system with PhoP	268	100
21	1	567364	A	G	COD	syn	GTA>GTG	V>V	566221:568309	+	fusA2	elongation factor G	204	99.51
21	1	567398	G	A	COD	nonsyn	GAA>AAA	E>K	566221:568309	+	fusA2	elongation factor G	187	98.93
21	1	579243	G	A	COD	nonsyn	GGT>AGT	G>S	578663:581243	+	alaS	alanyl-tRNA synthetase	237	100
21	1	595158	C	T	COD	nonsyn	GAT>AAT	D>N	594534:595839	-	corB	magnesium and cobalt efflux protein CorB	151	99.34
21	1	611388	A	G	COD	nonsyn	ATG>ACG	M>T	611308:612034	-	yfiO	lipoprotein component of outer membrane protein assembly complex	178	100
21	1	612725	G	A	COD	nonsyn	GGT>GAT	G>D	612195:613170	+	rluD	23S rRNA pseudouridine synthase D	227	99.56
21	1	625058	C	T	COD	nonsyn	TGC>TAC	C>Y	625008:625524	-	-	type IV pilin	172	100
21	1	637445	A	G	COD	nonsyn	ACT>GCT	T>A	636814:640441	+	recB	exonuclease V subunit beta	162	100
21	1	638442	C	T	COD	nonsyn	ACA>ATA	T>I	636814:640441	+	recB	exonuclease V subunit beta	185	98.92
21	1	674547	C	T	COD	syn	AAC>AAT	N>N	674532:675792	+	iscS	cysteine desulfurase	192	99.48
21	1	720095	C	T	COD	nonsyn	GGC>GAC	G>D	718380:720921	-	chiA	endochitinase	197	97.46
21	1	720752	T	C	COD	nonsyn	CAA>CGA	Q>R	718380:720921	-	chiA	endochitinase	226	99.56
21	1	726849	C	T	COD	syn	GCG>GCA	A>A	726575:727469	-	nanA	N-acetylneuraminate lyase	194	100
21	1	734710	T	C	COD	syn	CAA>CAG	Q>Q	734547:735213	-	ureF	urease accessory protein UreF	166	100
21	1	738435	A	G	COD	nonsyn	ATG>ACG	M>T	738166:739030	-	ureD	urease accessory protein UreD	133	99.25
21	1	745241	A	G	COD	nonsyn	CTA>CCA	L>P	744513:746241	-	proS	prolyl-tRNA synthetase	190	99.47
21	1	753303	A	G	IG	-	-	-	-	-	-	-	155	98.71
21	1	776391	T	C	COD	nonsyn	TCT>CCT	S>P	774863:777098	+	luxQ	membrane-bound sensor histidine kinase LuxQ	130	100
21	1	776468	A	G	COD	syn	GAA>GAG	E>E	774863:777098	+	luxQ	membrane-bound sensor histidine kinase LuxQ	165	98.79
21	1	804851	T	C	COD	syn	CGT>CGC	R>R	804020:805313	+	yieG	hypothetical protein	152	100
21	1	806299	G	A	COD	nonsyn	GAG>AAG	E>K	805953:807192	+	frsA	fermentation/respiration switch protein	178	98.88
21	1	829358	A	G	COD	syn	TTA>TTG	L>L	829163:830321	+	ubiF	2-octaprenyl-3-methyl-6-methoxy-1,4-benzoquinol hydroxylase	153	100
21	1	854959	A	G	COD	nonsyn	GTT>GCT	V>A	853268:855950	-	copA	copper transporter	166	98.8
21	1	862542	C	T	COD	nonsyn	GTA>ATA	V>I	862341:863247	-	yfcH	hypothetical protein	196	99.49
21	1	866939	C	T	COD	nonsyn	CAA>TAA	Q>*	865642:867538	+	htpG	heat shock protein 90	137	100
21	1	889269	A	G	COD	nonsyn	AAG>GAG	K>E	889208:890867	+	glnS	glutaminyl-tRNA synthetase	245	99.18
21	1	896407	C	T	COD	nonsyn	CGT>TGT	R>C	896157:896913	+	ybgI	metal-binding protein	155	99.35
21	1	921170	A	G	IG	-	-	-	-	-	-	-	125	100
21	1	951961	A	G	COD	nonsyn	GAT>GGT	D>G	950504:952052	+	ymdC	hydrolase	140	99.29
21	1	961589	A	G	COD	nonsyn	TCT>CCT	S>P	961322:961859	-	-	hypothetical protein	164	100
21	1	972061	T	C	COD	nonsyn	CTT>CCT	L>P	970973:973427	+	-	ABC transporter permease	184	100
21	1	983446	A	G	COD	nonsyn	ATT>ACT	I>T	983063:983576	-	-	hypothetical protein	157	100
21	1	1004514	A	G	IG	-	-	-	-	-	-	-	137	100
21	1	1039195	A	G	COD	nonsyn	GTG>GCG	V>A	1038812:1039778	-	-	glutathione synthase/ribosomal protein S6 modification glutaminyl transferase	175	99.43
21	1	1049124	A	G	COD	nonsyn	GAC>GGC	D>G	1048972:1050562	+	cydA	cytochrome d terminal oxidase, subunit I	260	100
21	1	1060344	C	T	IG	-	-	-	-	-	-	-	119	97.48
21	1	1065709	A	G	COD	syn	AAA>AAG	K>K	1065556:1066102	+	rpoE2	RNA polymerase sigma factor SigZ	178	99.44
21	1	1066436	A	G	COD	nonsyn	ACG>GCG	T>A	1066258:1067857	+	gshA2	glutamate--cysteine ligase	182	99.45
21	1	1092179	G	A	COD	nonsyn	GCA>GTA	A>V	1091934:1092606	-	-	protein phosphatase 2C	198	98.48
21	1	1113458	T	C	COD	syn	GGA>GGG	G>G	1113064:1115149	-	dinG	ATP-dependent DNA helicase DinG	120	99.17
21	1	1121032	G	A	COD	syn	AAG>AAA	K>K	1119754:1121074	+	hisD	histidinol dehydrogenase	143	100
21	1	1142185	C	T	COD	nonsyn	GCT>ACT	A>T	1140328:1142788	-	ainR	autoinducer regulatory protein AinR	101	98.02
21	1	1142682	A	G	COD	nonsyn	GTA>GCA	V>A	1140328:1142788	-	ainR	autoinducer regulatory protein AinR	132	100
21	1	1145621	T	C	COD	nonsyn	ACA>GCA	T>A	1145471:1146212	-	yciK	short chain dehydrogenase	194	99.48
21	1	1158687	C	T	COD	syn	GAC>GAT	D>D	1158156:1160787	+	topA	DNA topoisomerase I	134	100
21	1	1182807	A	G	COD	syn	CGT>CGC	R>R	1182101:1183580	-	-	CDP-4-dehydro-6-deoxy-D-glucose 3-dehydratase	135	100
21	1	1234074	T	C	COD	syn	TTT>TTC	F>F	1234023:1234737	+	-	permease	112	100
21	1	1243270	C	T	COD	nonsyn	GAC>AAC	D>N	1242889:1244377	-	yhiP	transporter	163	100
21	1	1271874	C	T	COD	nonsyn	CCA>CTA	P>L	1269511:1271881	+	-	chitodextrinase	117	100
21	1	1289003	A	G	COD	nonsyn	ACT>GCT	T>A	1288783:1290064	+	-	outer membrane protein TolC	170	99.41
21	1	1335843	C	T	COD	nonsyn	GAT>AAT	D>N	1334892:1336026	-	nrdB	ribonucleotide-diphosphate reductase subunit beta	117	99.15
21	1	1351763	C	T	COD	syn	GGC>GGT	G>G	1351727:1352198	+	infC	protein chain initiation factor IF-3	79	94.94
21	1	1377125	C	T	COD	nonsyn	CAA>TAA	Q>*	1376902:1377895	+	astE	succinylglutamate desuccinylase	135	99.26
21	1	1415164	C	T	COD	nonsyn	GCT>ACT	A>T	1414111:1415479	-	yebU	rRNA (cytosine-C(5)-)-methyltransferase RsmF	123	96.75
21	1	1450892	G	A	COD	nonsyn	GGC>GAC	G>D	1450803:1452234	+	ccoN	cbb3-type cytochrome c oxidase subunit I	130	99.23
21	1	1482259	A	G	COD	nonsyn	AGT>GGT	S>G	1482123:1482921	+	-	oxalate/formate antiporter	119	100
21	1	1496188	C	T	IG	-	-	-	-	-	-	-	126	100
21	1	1527088	T	C	COD	syn	AAA>AAG	K>K	1525110:1527999	-	-	hypothetical protein	135	98.52
21	1	1541061	G	A	COD	nonsyn	CAT>TAT	H>Y	1540872:1541331	-	-	hypothetical protein	141	98.58
21	1	1547879	G	A	IG	-	-	-	-	-	-	-	86	97.67
21	1	1608450	G	A	COD	nonsyn	GGC>AGC	G>S	1608050:1609433	+	-	sodium-linked D-alanine glycine permease	116	100
21	1	1619200	T	C	COD	nonsyn	ACA>GCA	T>A	1617190:1619206	-	-	hypothetical protein	127	100
21	1	1625231	G	A	COD	nonsyn	GCT>ACT	A>T	1624804:1626703	+	dnaK	molecular chaperone DnaK	83	97.59
21	1	1626981	A	G	COD	nonsyn	TTC>CTC	F>L	1626801:1627437	-	-	hypothetical protein	124	100
21	1	1635973	G	A	COD	nonsyn	GAT>AAT	D>N	1635300:1636287	+	-	hypothetical protein	124	100
21	1	1697375	A	G	COD	nonsyn	ATA>ATG	I>M	1697345:1697648	+	-	hypothetical protein	168	99.4
21	1	1697412	A	G	COD	nonsyn	ACT>GCT	T>A	1697345:1697648	+	-	hypothetical protein	150	98
21	1	1718706	A	G	COD	syn	CTA>CTG	L>L	1718217:1718880	+	yccA	hypothetical protein	207	98.07
21	1	1720710	T	C	COD	syn	ATT>ATC	I>I	1720236:1722591	+	-	hypothetical protein	127	99.21
21	1	1733988	T	C	COD	nonsyn	ACA>GCA	T>A	1733088:1734975	-	nrfE	heme lyase (NrfEFG) for insertion of heme into c552, subunit NrfE	140	99.29
21	1	1780844	T	C	COD	nonsyn	TTC>TCC	F>S	1779903:1781412	+	-	hypothetical protein	204	97.55
21	1	1795596	T	C	COD	nonsyn	AAT>AGT	N>S	1795051:1795630	-	tdk	thymidine kinase	144	99.31
21	1	1826687	G	A	COD	nonsyn	CAG>TAG	Q>*	1826321:1828148	-	uvrC	excinuclease ABC subunit C	172	98.84
21	1	1848529	T	C	COD	nonsyn	TTT>TCT	F>S	1848494:1850351	+	sppA	endopeptidase IV	165	100
21	1	1899145	T	C	COD	syn	CAA>CAG	Q>Q	1897971:1900098	-	dnaX	DNA polymerase III subunits gamma and tau	208	99.04
21	1	1901380	T	C	COD	nonsyn	AAA>AGA	K>R	1901306:1902413	-	sprE	proteolytic adapter for RpoS degradation by ClpXP (RssB, ExpM)	120	100
21	1	1932112	G	A	COD	syn	GGC>GGT	G>G	1931727:1932525	-	-	tetranactin resistance protein	136	95.59
21	1	1932329	A	G	COD	nonsyn	TTC>TCC	F>S	1931727:1932525	-	-	tetranactin resistance protein	180	98.89
21	1	1946487	T	C	COD	syn	TGT>TGC	C>C	1945317:1946850	+	-	secretory tripeptidyl aminopeptidase	193	100
21	1	1953936	T	C	COD	nonsyn	ATT>ACT	I>T	1953373:1954840	+	-	sodium/proline symporter	169	100
21	1	1955426	C	T	COD	syn	CTA>TTA	L>L	1955032:1955662	+	-	stringent starvation protein A	106	99.06
21	1	1969343	G	A	COD	nonsyn	CGA>TGA	R>*	1968821:1969769	-	rluC	23S rRNA pseudouridylate synthase	141	99.29
21	1	2048725	C	T	IG	-	-	-	-	-	-	-	104	99.04
21	1	2051069	T	C	COD	nonsyn	CAG>CGG	Q>R	2050905:2051688	-	vacJ	VacJ lipoprotein	177	99.44
21	1	2078104	G	A	COD	syn	CTG>TTG	L>L	2077690:2078176	-	fliL	flagellar basal body protein FliL	161	99.38
21	1	2079447	C	T	COD	syn	GCG>GCA	A>A	2078240:2079491	-	fliK	flagellar hook length control protein FliK	127	97.64
21	1	2110034	T	C	COD	nonsyn	AAA>AGA	K>R	2109012:2110311	-	flgE	flagellar hook protein FlgE	164	100
21	1	2112849	G	A	COD	nonsyn	CGA>TGA	R>*	2112207:2113035	-	cheR	chemotaxis regulator, protein-glutamate methyltransferase, CheR	155	100
21	1	2120677	G	A	COD	syn	ATC>ATT	I>I	2120517:2121942	-	gltX	glutamyl-tRNA synthetase	223	100
21	1	2159188	G	A	COD	nonsyn	ACA>ATA	T>I	2159003:2159837	-	yafJ	amidotransferase	217	100
21	1	2181511	C	T	COD	nonsyn	GAT>AAT	D>N	2181052:2182072	-	lpxD	UDP-3-O-[3-hydroxymyristoyl] glucosamine N-acyltransferase	186	100
21	1	2199508	G	A	COD	nonsyn	CGT>TGT	R>C	2198140:2199997	-	secD	preprotein translocase subunit SecD	207	99.03
21	1	2233202	G	A	COD	nonsyn	CGT>CAT	R>H	2232510:2233404	+	ppnK	inorganic polyphosphate/ATP-NAD kinase	215	100
21	1	2245697	A	G	COD	nonsyn	TAT>CAT	Y>H	2245379:2246414	-	-	major capsid protein	145	100
21	1	2273720	T	C	COD	nonsyn	TTC>TCC	F>S	2273247:2274381	+	malE2	maltose/maltodextrin-binding protein	220	99.55
21	1	2277117	G	A	COD	nonsyn	GGT>AGT	G>S	2276705:2277842	+	malK2	maltose ABC transporter ATP-binding protein	213	100
21	1	2291309	T	C	COD	nonsyn	GAC>GGC	D>G	2289342:2291481	-	cadA	lysine decarboxylase 1	205	100
21	1	2306039	T	C	COD	nonsyn	ACG>GCG	T>A	2305919:2306693	-	surE	stationary phase survival protein SurE	284	99.3
21	1	2315449	T	C	COD	syn	GTA>GTG	V>V	2314812:2317050	-	relA	(p)ppGpp synthetase I	165	100
21	1	2326314	C	T	COD	nonsyn	CGT>CAT	R>H	2326081:2327875	-	lepA	GTP-binding protein LepA	187	100
21	1	2337624	T	C	COD	syn	TTA>TTG	L>L	2336720:2337920	-	ubiH	2-octaprenyl-6-methoxyphenyl hydroxylase	199	99.5
21	1	2351014	G	A	COD	nonsyn	GCG>GTG	A>V	2350412:2351696	-	thrC	threonine synthase	225	99.11
21	1	2363870	G	A	COD	syn	GCG>GCA	A>A	2361614:2366162	+	gltB	glutamate synthase, large subunit	223	97.76
21	1	2378023	A	G	COD	nonsyn	ACA>GCA	T>A	2376918:2378232	+	-	cell wall endopeptidase	232	100
21	1	2382460	A	G	COD	nonsyn	CTT>CCT	L>P	2381381:2382494	-	-	periplasmic protein of efflux system	211	99.53
21	1	2396349	T	C	COD	nonsyn	TTT>TCT	F>S	2396032:2397028	+	-	chitooligosaccharide transport ATP-binding protein	163	100
21	1	2410904	T	C	COD	nonsyn	ATT>GTT	I>V	2410781:2411120	-	glnK	nitrogen regulatory protein GlnK	232	99.14
21	1	2428596	G	A	IG	-	-	-	-	-	-	-	207	99.52
21	1	2432743	A	G	COD	nonsyn	TCA>CCA	S>P	2431762:2434228	-	hrpB	ATP-dependent RNA helicase HrpB	164	100
21	1	2438284	G	A	COD	nonsyn	GGA>GAA	G>E	2438012:2438498	+	folK	2-amino-4-hydroxy-6-hydroxymethyldihydropteridine pyrophosphokinase	172	100
21	1	2454653	T	C	COD	nonsyn	GAT>GGT	D>G	2454621:2455173	-	ampD	N-acetyl-anhydromuranmyl-L-alanine amidase	168	99.4
21	1	2456040	G	A	COD	nonsyn	GCT>ACT	A>T	2455274:2456174	+	nadC	quinolinate phosphoribosyltransferase	208	98.56
21	1	2475805	A	G	COD	nonsyn	GTT>GCT	V>A	2474897:2476112	-	murD	UDP-N-acetylmuramoyl-L-alanyl-D-glutamate synthetase	151	100
21	1	2494904	G	A	COD	nonsyn	GGC>AGC	G>S	2494855:2495311	+	yhcB	cytochrome d ubiquinol oxidase subunit III	233	99.57
21	1	2576135	G	A	COD	nonsyn	GCA>GTA	A>V	2575650:2577399	-	pilQ	pili ecretion protein PilQ	267	99.25
21	1	2600277	G	A	COD	nonsyn	CCA>CTA	P>L	2599849:2602357	-	rnr	exoribonuclease R	189	98.94
21	1	2610717	T	C	IG	-	-	-	-	-	-	-	136	98.53
21	1	2651325	G	A	COD	nonsyn	CAA>TAA	Q>*	2651100:2652288	-	-	hypothetical protein	242	98.35
21	1	2665837	A	G	COD	nonsyn	ATC>ACC	I>T	2664920:2668361	-	-	sensory transduction protein kinase	163	97.55
21	1	2674321	A	G	COD	nonsyn	AAA>GAA	K>E	2672511:2674461	+	acs	acetyl-CoA synthetase	235	98.72
21	1	2684080	G	A	COD	nonsyn	GGA>GAA	G>E	2682848:2684141	+	purD	phosphoribosylamine--glycine ligase	194	100
21	1	2694683	T	C	COD	syn	TTA>CTA	L>L	2694154:2694724	+	csgB	minor curlin subunit, nucleator CsgB	239	99.58
21	1	2767221	T	C	COD	syn	GAA>GAG	E>E	2766998:2767451	-	gspG	general secretion pathway protein G	357	98.32
21	1	2794328	T	C	COD	syn	TTA>TTG	L>L	2793877:2794606	-	-	copper sensitivity protein ScsC	271	98.15
21	1	2804033	T	C	COD	nonsyn	ACA>GCA	T>A	2803613:2804477	-	-	hypothetical protein	259	100
21	1	2804844	A	G	COD	nonsyn	AAG>AGG	K>R	2804704:2807476	+	-	lipoprotein	191	99.48
21	1	2826986	T	C	IG	-	-	-	-	-	-	-	137	100
21	1	2838151	G	A	COD	nonsyn	GAT>AAT	D>N	2837769:2838654	+	ilvY	DNA-binding transcriptional regulator IlvY	195	98.97
21	1	2867655	G	A	COD	syn	GTG>GTA	V>V	2867505:2868951	+	trkH2	Trk system potassium uptake protein TrkH	284	99.3
21	2	10999	A	G	COD	nonsyn	ACA>GCA	T>A	10815:12264	+	katA	hydroperoxidase HPII(III) (catalase) KatA	198	98.99
21	2	71021	G	A	COD	syn	AGC>AGT	S>S	71014:72223	-	-	oxalate/formate antiporter	258	99.22
21	2	113470	A	G	COD	syn	ACT>ACC	T>T	113217:114201	-	-	thiosulfate sulfurtransferase	228	100
21	2	120397	A	G	COD	syn	TAT>TAC	Y>Y	118785:121194	-	-	beta-mannosidase	211	99.53
21	2	132273	A	G	COD	nonsyn	TTA>TCA	L>S	132235:133135	-	-	drug/metabolite exporter family protein	140	99.29
21	2	138314	C	T	COD	nonsyn	GCT>ACT	A>T	137699:138776	-	-	hypothetical protein	249	98.39
21	2	141591	A	G	COD	nonsyn	AAA>GAA	K>E	140954:142439	+	tppB	tripeptide transporter permease	238	99.16
21	2	149876	T	C	COD	nonsyn	GAT>GGT	D>G	148686:150549	-	-	DNA helicase II	162	100
21	2	155418	A	G	COD	nonsyn	GAT>GGT	D>G	154999:155947	+	-	hypothetical protein	207	100
21	2	177861	G	A	COD	nonsyn	GCT>ACT	A>T	177650:178544	+	fhuD	iron-hydroxamate transporter subunit	227	94.71
21	2	189899	C	T	COD	nonsyn	CAC>TAC	H>Y	189868:190321	+	-	hypothetical protein	192	98.96
21	2	212741	A	G	COD	nonsyn	TGG>CGG	W>R	212543:213635	-	torY	TMAO reductase III (TorYZ), cytochrome c-type subunit	210	99.52
21	2	230560	T	C	COD	nonsyn	AAA>AGA	K>R	230045:231212	-	-	arylsulfatase	196	99.49
21	2	250646	A	G	COD	syn	CAA>CAG	Q>Q	250409:251153	+	tadD2	TPR repeat-containing protein	178	100
21	2	256030	T	C	COD	nonsyn	GAA>GGA	E>G	255416:257627	-	-	hypothetical protein	233	99.57
21	2	261262	C	T	COD	syn	CTG>CTA	L>L	260931:263715	-	rscS	hybrid sensor kinase RscS	126	100
21	2	270419	A	G	COD	syn	TTT>TTC	F>F	269560:271267	-	-	GGDEF/EAL domain-containing protein	177	99.44
21	2	281815	C	T	COD	syn	AAC>AAT	N>N	279814:283978	+	fdhF	formate dehydrogenase-H	258	100
21	2	287489	C	T	COD	nonsyn	CCA>TCA	P>S	287407:287782	+	-	hypothetical protein	199	99.5
21	2	308180	T	C	COD	syn	GAA>GAG	E>E	307798:308296	-	-	hypothetical protein	203	99.01
21	2	324152	A	G	COD	syn	AAA>AAG	K>K	324128:325223	+	modC	molybdate transporter ATP-binding protein	164	100
21	2	364082	T	C	COD	nonsyn	ATG>GTG	M>V	363002:364505	-	-	hypothetical protein	167	97.6
21	2	369923	A	G	COD	syn	TCT>TCC	S>S	368974:370978	-	ptrB	oligopeptidase B	205	100
21	2	370305	T	C	COD	nonsyn	GAT>GGT	D>G	368974:370978	-	ptrB	oligopeptidase B	222	99.1
21	2	375453	G	A	COD	nonsyn	GCC>GTC	A>V	375262:376258	-	ygjJ	hypothetical protein	251	98.01
21	2	391849	C	T	COD	nonsyn	GTA>ATA	V>I	390511:392371	-	-	cyclic nucleotide binding protein/CBS domain-containing proteins	177	99.44
21	2	434751	G	A	COD	syn	ACG>ACA	T>T	434103:436008	+	deaD	ATP-dependent RNA helicase	163	98.77
21	2	441556	C	T	COD	syn	CTG>TTG	L>L	440415:442281	+	-	methyl-accepting chemotaxis protein	179	100
21	2	446165	A	G	COD	nonsyn	ATG>GTG	M>V	445831:446884	+	aroG	phospho-2-dehydro-3-deoxyheptonate aldolase	200	100
21	2	468104	A	G	COD	syn	CGA>CGG	R>R	466958:469289	+	-	ATP-dependent protease (Lon-like)	140	99.29
21	2	471189	A	G	IG	-	-	-	-	-	-	-	182	100
21	2	490997	C	T	COD	syn	GGC>GGT	G>G	490250:491030	+	smtA	metallothionein SmtA	178	99.44
21	2	501844	A	G	COD	nonsyn	GTA>GCA	V>A	501041:502499	-	nagE2	fused N-acetyl glucosamine specific PTS enzyme: IIC and IIB components	211	99.53
21	2	519223	A	G	COD	nonsyn	GTA>GCA	V>A	518996:520691	-	hutU	urocanate hydratase	168	100
21	2	523930	A	G	IG	-	-	-	-	-	-	-	105	99.05
21	2	569606	C	T	COD	nonsyn	GAT>AAT	D>N	568496:569942	-	pykA	pyruvate kinase II	140	98.57
21	2	598451	A	G	IG	-	-	-	-	-	-	-	150	100
21	2	621766	A	G	COD	nonsyn	AAG>GAG	K>E	621000:622650	+	-	hypothetical protein	154	99.35
21	2	641203	A	G	COD	nonsyn	AAT>AGT	N>S	640721:642434	+	sgrR	DNA-binding transcriptional regulator	116	98.28
21	2	664166	C	T	COD	nonsyn	GTT>ATT	V>I	663410:664565	-	rstA	RstA2 protein	167	98.8
21	2	666427	A	G	COD	syn	TTT>TTC	F>F	666342:666492	-	-	hypothetical protein	158	100
21	2	683620	G	A	COD	nonsyn	GTT>ATT	V>I	683568:684399	+	nadE	NAD synthetase	172	100
21	2	691481	T	C	COD	nonsyn	CTA>CCA	L>P	690867:693222	+	-	9-hexadecenoic acid cis-trans isomerase	160	100
21	2	726238	T	C	COD	nonsyn	TTA>TCA	L>S	725516:726542	+	-	hypothetical protein	140	99.29
21	2	746192	A	G	IG	-	-	-	-	-	-	-	141	99.29
21	2	787905	G	A	COD	nonsyn	CGT>TGT	R>C	782757:789201	-	-	hypothetical protein	128	98.44
21	2	794693	C	T	COD	nonsyn	CAT>TAT	H>Y	794497:796399	+	-	PTS system, mannose-specific IIAB component	162	99.38
21	2	826216	G	A	COD	nonsyn	GCG>GTG	A>V	825170:826349	-	-	major facilitator transporter	180	98.89
21	2	832696	C	T	COD	nonsyn	GGT>AGT	G>S	832276:833074	-	-	hypothetical protein	154	100
21	2	833012	G	A	COD	syn	ACC>ACT	T>T	832276:833074	-	-	hypothetical protein	151	98.68
21	2	835307	C	T	COD	syn	TTG>TTA	L>L	835015:835657	-	-	hypothetical protein	168	98.21
21	2	835491	T	C	COD	nonsyn	GAT>GGT	D>G	835015:835657	-	-	hypothetical protein	147	99.32
21	2	843274	G	T	COD	nonsyn	CCT>ACT	P>T	842932:844084	-	bioF	8-amino-7-oxononanoate synthase	118	97.46
21	2	853408	G	A	COD	syn	AAG>AAA	K>K	851632:853486	+	-	peptide-methionine (S)-S-oxide reductase	141	99.29
21	2	854171	T	C	COD	syn	TAT>TAC	Y>Y	853841:854789	+	-	lipoprotein	151	100
21	2	857037	G	A	COD	nonsyn	GCC>GTC	A>V	856483:857740	-	cfa	cyclopropane fatty acyl phospholipid synthase	184	98.91
21	2	858608	A	G	COD	nonsyn	TGT>CGT	C>R	858497:859796	-	-	dehydrogenase	168	100
21	2	865345	A	G	COD	nonsyn	TCT>CCT	S>P	864937:866140	-	-	bicyclomycin resistance protein	156	100
21	2	894471	T	C	COD	nonsyn	TAT>TGT	Y>C	893611:894502	-	malG	maltose ABC transporter permease	149	99.33
21	2	899469	G	A	COD	nonsyn	GAA>AAA	E>K	899075:901031	+	glgX	glycogen debranching enzyme	185	100
21	2	900302	G	A	COD	nonsyn	TGG>TGA	W>*	899075:901031	+	glgX	glycogen debranching enzyme	227	97.36
21	2	906391	T	C	COD	nonsyn	GAT>GGT	D>G	906080:907298	-	glgC	glucose-1-phosphate adenylyltransferase	227	98.68
21	2	924938	G	A	COD	nonsyn	ACA>ATA	T>I	924576:925287	-	-	glutathione S-transferase	227	100
21	2	940164	T	C	COD	syn	GGT>GGC	G>G	938313:940188	+	-	NirV precursor	169	97.63
21	2	946369	G	A	COD	nonsyn	CGA>CAA	R>Q	945860:946766	+	-	hypothetical protein	174	100
21	2	958982	C	T	COD	nonsyn	TGG>TGA	W>*	958564:959425	-	yghU	glutathione S-transferase YghU	146	98.63
21	2	995881	G	A	COD	nonsyn	CAT>TAT	H>Y	992698:996433	-	-	cellulose synthase operon C protein	182	96.7
21	2	1009210	T	C	COD	syn	ACA>ACG	T>T	1009203:1010412	-	-	methyl-accepting chemotaxis protein	197	100
21	2	1009997	G	A	COD	nonsyn	ACT>ATT	T>I	1009203:1010412	-	-	methyl-accepting chemotaxis protein	173	100
21	2	1011688	T	C	COD	syn	CAA>CAG	Q>Q	1011435:1011906	-	yjgK	hypothetical protein	244	99.59
21	2	1036864	T	C	COD	nonsyn	TCT>CCT	S>P	1036449:1037229	+	-	ABC transporter ATP-binding protein	197	99.49
21	2	1045863	G	A	COD	nonsyn	ACA>ATA	T>I	1045276:1046344	-	luxA	luciferase alpha chain LuxA	213	100
21	2	1058144	A	G	COD	nonsyn	GAC>GGC	D>G	1057731:1058562	+	-	lipase/acylhydrolase family protein	188	98.94
21	2	1064024	G	A	COD	nonsyn	CCG>CTG	P>L	1063464:1064601	-	fruB	bifunctional PTS system fructose-specific transporter subunit IIA/HPr protein	139	100
21	2	1074398	T	A	COD	nonsyn	AAT>ATT	N>I	1074015:1074666	-	-	SAM-dependent methyltransferase	177	99.44
21	2	1101197	T	C	IG	-	-	-	-	-	-	-	194	99.48
21	2	1122336	G	A	COD	nonsyn	CAA>TAA	Q>*	1121724:1122480	-	kduD	2-deoxy-D-gluconate 3-dehydrogenase	275	96.73
21	2	1125749	A	G	COD	syn	AGT>AGC	S>S	1125151:1126069	-	agaD	N-acetylgalactosamine-specific enzyme IID component of PTS	233	99.57
21	2	1134583	T	C	COD	nonsyn	AAA>AGA	K>R	1133540:1136201	-	-	beta-hexosaminidase	227	99.56
21	2	1151985	T	C	COD	nonsyn	GTC>GCC	V>A	1150798:1152910	+	sypC	polysaccharide export periplasmic protein	172	98.84
21	2	1161140	G	A	COD	nonsyn	GAC>AAC	D>N	1160170:1161445	+	sypI	glycosyl transferases group 1	244	99.18
21	2	1161977	T	C	COD	syn	CAT>CAC	H>H	1161437:1162601	+	sypJ	glycosyl transferases group 1	244	100
21	2	1163953	G	A	COD	syn	GCG>GCA	A>A	1162597:1164040	+	sypK	oligosaccharide translocase	259	99.61
21	2	1188880	C	T	COD	nonsyn	CTT>TTT	L>F	1188621:1189143	+	-	MerR family transcriptional regulator	171	100
21	2	1207855	T	C	COD	syn	GAA>GAG	E>E	1207107:1208637	-	-	methyl-accepting chemotaxis protein, aerotaxis receptor	175	99.43
21	2	1213936	T	C	COD	nonsyn	ACG>GCG	T>A	1213687:1214767	-	-	heptosyltransferase	239	99.58
21	2	1218144	T	C	COD	nonsyn	AAC>AGC	N>S	1218103:1219192	-	ydiK	hypothetical protein	352	100
21	2	1224255	A	G	COD	syn	GAA>GAG	E>E	1223892:1225767	+	-	methyl-accepting chemotaxis protein	227	100
21	2	1276131	G	A	COD	nonsyn	GCA>GTA	A>V	1267087:1278502	-	-	hypothetical protein	209	96.17
21	P	35640	G	A	COD	nonsyn	GCT>ACT	A>T	34952:36947	+	-	DNA topoisomerase III	400	99.25
26	1	3447	C	T	COD	nonsyn	GTT>ATT	V>I	2280:3906	-	yidC	inner membrane protein translocase component YidC	119	99.16
26	1	43085	G	A	COD	nonsyn	GAC>AAC	D>N	42094:43210	+	thiH	thiamine biosynthesis protein ThiH	124	99.19
26	1	89370	A	G	IG	-	-	-	-	-	-	-	86	97.67
26	1	113529	A	G	IG	-	-	-	-	-	-	-	124	100
26	1	123362	C	T	COD	nonsyn	GTT>ATT	V>I	122441:124565	-	spoT	bifunctional (p)ppGpp synthetase II/ guanosine-3',5'-bis pyrophosphate 3'-pyrophosphohydrolase	78	100
26	1	165245	A	G	COD	syn	GCA>GCG	A>A	164924:165905	+	-	oxidoreductase	104	99.04
26	1	186745	A	G	COD	nonsyn	AAA>GAA	K>E	185952:186852	+	rffH	glucose-1-phosphate thymidylyltransferase	117	99.15
26	1	222681	C	T	COD	nonsyn	CGT>TGT	R>C	222272:223280	+	-	UDP-glucose 4-epimerase	117	100
26	1	238691	C	T	COD	nonsyn	GCC>ACC	A>T	238451:240383	-	yheS	ABC transporter ATP-binding protein	80	95
26	1	243070	G	A	COD	nonsyn	GAT>AAT	D>N	242967:243162	+	-	hypothetical protein	162	98.77
26	1	285932	C	T	COD	syn	AAC>AAT	N>N	285704:285962	+	rpmA	50S ribosomal protein L27	108	100
26	1	286453	C	T	COD	syn	GAC>GAT	D>D	286198:287371	+	obgE	GTPase ObgE	123	100
26	1	315305	C	T	COD	nonsyn	GTA>ATA	V>I	315197:315659	-	cheX	chemotaxis CheY-phosphatase CheX	109	100
26	1	318425	A	G	COD	syn	TTA>TTG	L>L	318293:318524	+	-	hypothetical protein	108	98.15
26	1	335748	C	T	COD	nonsyn	GCA>ACA	A>T	335553:336039	-	-	hypothetical protein	143	98.6
26	1	341716	C	T	COD	nonsyn	CCA>TCA	P>S	340800:342522	+	ytfM	hypothetical protein	136	100
26	1	376648	A	G	COD	syn	GAT>GAC	D>D	376098:377478	-	-	hypothetical protein	147	100
26	1	385751	A	G	COD	syn	ATT>ATC	I>I	385105:385762	-	-	hypothetical protein	167	99.4
26	1	386834	T	C	COD	nonsyn	GTT>GCT	V>A	386001:387981	+	csrD	regulatory protein CsrD	117	98.29
26	1	392891	G	A	COD	nonsyn	CGC>CAC	R>H	392202:393051	+	mshM	MSHA biogenesis protein MshM	110	99.09
26	1	394388	C	T	COD	nonsyn	CGT>TGT	R>C	394180:395905	+	mshE	MSHA biogenesis protein MshE	113	99.12
26	1	413355	A	G	COD	nonsyn	GAT>GGT	D>G	412927:413746	+	-	beta-ureidopropionase	118	98.31
26	1	420201	T	C	COD	nonsyn	CAT>CGT	H>R	420157:420601	-	ptsN	sugar-specific enzyme IIA component of PTS	111	99.1
26	1	444987	A	G	COD	nonsyn	CAG>CGG	Q>R	444622:445657	+	yjgP	hypothetical protein	129	100
26	1	513603	C	T	COD	nonsyn	CAA>TAA	Q>*	513371:514001	+	rrmJ	23S rRNA methyltransferase	119	100
26	1	517482	C	T	COD	nonsyn	CGT>TGT	R>C	517013:518351	+	glmM	phosphoglucosamine mutase	112	100
26	1	521462	A	G	COD	nonsyn	AGC>GGC	S>G	521224:523906	+	infB	translation initiation factor IF-2	68	98.53
26	1	538213	A	G	COD	syn	TTA>TTG	L>L	538201:538315	+	-	hypothetical protein	118	100
26	1	539716	T	A	COD	nonsyn	TCA>ACA	S>T	539289:540546	+	yeiM	nucleoside transporter	145	97.93
26	1	552179	G	A	COD	nonsyn	GAA>AAA	E>K	552115:553405	+	tadA1	type IV secretion NTPase	99	100
26	1	553813	G	A	COD	nonsyn	GCT>ACT	A>T	553404:554322	+	tadB1	TadB-like protein involved in pilus formation and/or protein secretion	115	97.39
26	1	554413	A	G	COD	nonsyn	GAA>GGA	E>G	554321:555194	+	tadC1	bipartite nuclear localization signal containing protein	124	100
26	1	560551	A	G	COD	nonsyn	ATG>ACG	M>T	560036:561380	-	phoQ1	sensory histidine kinase in two-component regulatory system with PhoP	119	98.32
26	1	566898	C	T	COD	nonsyn	GCA>GTA	A>V	566221:568309	+	fusA2	elongation factor G	106	98.11
26	1	594770	C	T	COD	nonsyn	GGC>GAC	G>D	594534:595839	-	corB	magnesium and cobalt efflux protein CorB	113	100
26	1	605955	A	G	COD	syn	CTT>CTC	L>L	604508:606176	-	yjjK	ABC transporter ATP-binding protein	123	96.75
26	1	609276	C	T	COD	nonsyn	GGT>GAT	G>D	609223:610402	-	pheA	bifunctional chorismate mutase P/prephenate dehydratase	140	98.57
26	1	642901	C	T	COD	nonsyn	GCG>GTG	A>V	642662:643016	+	emrE	DLP12 prophage; multidrug resistance protein	104	97.12
26	1	646411	G	A	COD	nonsyn	GGC>AGC	G>S	646359:647169	+	ygdL	hypothetical protein	100	100
26	1	653812	A	G	COD	syn	AAT>AAC	N>N	652797:654156	-	ygdH	hypothetical protein	115	100
26	1	676803	C	T	COD	nonsyn	CGT>TGT	R>C	676673:677189	+	hscB	co-chaperone HscB	112	100
26	1	687104	G	A	COD	nonsyn	GCA>ACA	A>T	686200:687469	+	hisS	histidyl-tRNA synthetase	161	98.76
26	1	695713	T	C	COD	syn	GGT>GGC	G>G	695665:697219	+	guaA	GMP synthase	101	100
26	1	710996	G	A	IG	-	-	-	-	-	-	-	77	100
26	1	721589	A	G	COD	nonsyn	CAG>CGG	Q>R	721173:721659	+	-	transcription elongation factor	86	100
26	1	745651	A	G	COD	syn	CGT>CGC	R>R	744513:746241	-	proS	prolyl-tRNA synthetase	119	98.32
26	1	747845	C	T	COD	nonsyn	GCT>ACT	A>T	747170:747980	-	metQ	DL-methionine transporter substrate-binding subunit	107	99.07
26	1	755662	C	T	COD	nonsyn	CCG>TCG	P>S	755289:756294	+	-	oligopeptide transport ATP-binding protein OppD	106	100
26	1	761010	A	G	COD	syn	CAA>CAG	Q>Q	760320:765030	+	acfD	accessory colonization factor AcfD-like protein	82	100
26	1	761144	A	G	COD	nonsyn	AAC>AGC	N>S	760320:765030	+	acfD	accessory colonization factor AcfD-like protein	108	100
26	1	762861	A	G	COD	syn	TTA>TTG	L>L	760320:765030	+	acfD	accessory colonization factor AcfD-like protein	189	98.94
26	1	771301	A	G	COD	nonsyn	AAT>GAT	N>D	771222:771693	+	ribH	6,7-dimethyl-8-ribityllumazine synthase	118	98.31
26	1	771912	G	A	COD	nonsyn	GCT>ACT	A>T	771692:772160	+	nusB	transcription antitermination protein NusB	101	100
26	1	790067	A	G	COD	syn	GCT>GCC	A>A	789784:790933	-	rlmG	methyltransferase small subunit	104	99.04
26	1	810122	T	C	COD	syn	TTA>TTG	L>L	809869:810835	-	lipA	lipoyl synthase	100	100
26	1	841771	A	G	COD	syn	GAA>GAG	E>E	841543:842398	+	kdsA	2-dehydro-3-deoxyphosphooctonate aldolase	109	100
26	1	881615	C	T	COD	nonsyn	GTT>ATT	V>I	881138:882806	-	asnB	asparagine synthetase B	94	100
26	1	916717	A	G	COD	nonsyn	CAC>CGC	H>R	914213:917621	+	-	hypothetical protein	87	100
26	1	920950	C	T	COD	nonsyn	CCA>CTA	P>L	920747:920990	+	-	hypothetical protein	82	100
26	1	922346	C	T	COD	nonsyn	GTT>ATT	V>I	921398:923564	-	pta	phosphate acetyltransferase	103	100
26	1	928294	C	T	IG	-	-	-	-	-	-	-	94	98.94
26	1	934405	A	G	COD	nonsyn	ATT>GTT	I>V	934140:935544	+	-	AMP-(fatty)acid ligase	101	100
26	1	959134	C	T	COD	nonsyn	GGT>AGT	G>S	958465:959365	-	secF	preprotein translocase subunit SecF	91	100
26	1	965433	C	T	COD	nonsyn	GCC>GTC	A>V	964027:965629	+	emrB	multidrug efflux system protein	94	100
26	1	995842	C	T	COD	nonsyn	CGT>CAT	R>H	994967:996086	-	ald	alanine dehydrogenase	119	100
26	1	999497	A	G	COD	syn	TTA>TTG	L>L	996956:1000391	+	ftsK	DNA-binding membrane protein	85	100
26	1	999650	A	G	COD	syn	GGA>GGG	G>G	996956:1000391	+	ftsK	DNA-binding membrane protein	93	100
26	1	1016261	C	T	COD	syn	AAG>AAA	K>K	1016056:1016563	-	-	hypothetical protein	121	99.17
26	1	1039067	A	G	COD	syn	TTA>CTA	L>L	1038812:1039778	-	-	glutathione synthase/ribosomal protein S6 modification glutaminyl transferase	112	100
26	1	1094575	T	C	COD	nonsyn	AAA>AGA	K>R	1092602:1096124	-	icmF	secretion protein IcmF	94	96.81
26	1	1099357	G	A	COD	syn	CTC>CTT	L>L	1098831:1100142	-	-	phospho-specific protein-protein interaction motif-containing protein	94	100
26	1	1101852	T	C	COD	nonsyn	TAG>TGG	*>W	1101850:1104433	-	-	ATP-dependent protease subunit	76	100
26	1	1103415	C	T	COD	nonsyn	CGT>CAT	R>H	1101850:1104433	-	-	ATP-dependent protease subunit	102	98.04
26	1	1110059	C	T	COD	nonsyn	TGG>TAG	W>*	1109691:1111242	-	-	hypothetical protein	90	100
26	1	1113160	C	T	COD	nonsyn	GGT>AGT	G>S	1113064:1115149	-	dinG	ATP-dependent DNA helicase DinG	100	100
26	1	1116073	A	G	COD	nonsyn	GAA>GGA	E>G	1115585:1116692	+	-	hypothetical protein	91	100
26	1	1133885	C	A	COD	nonsyn	GGC>GTC	G>V	1133691:1135104	-	trpC	bifunctional indole-3-glycerol phosphate synthase/phosphoribosylanthranilate isomerase	68	98.53
26	1	1144005	A	G	IG	-	-	-	-	-	-	-	100	100
26	1	1168409	C	T	COD	nonsyn	CGT>CAT	R>H	1168053:1168668	-	ycgM	isomerase/hydrolase	106	99.06
26	1	1175445	A	G	COD	syn	TTA>TTG	L>L	1174857:1175754	+	-	transcriptional regulator	80	100
26	1	1193771	A	G	COD	syn	GAA>GAG	E>E	1193423:1194284	+	-	glutathione S-transferase YghU	92	97.83
26	1	1195480	A	G	COD	nonsyn	AAT>GAT	N>D	1194717:1196043	+	-	branched-chain amino acid transport system II carrier protein	106	99.06
26	1	1205939	C	T	COD	nonsyn	GCC>ACC	A>T	1205129:1207136	-	-	methyl-accepting chemotaxis protein	91	100
26	1	1209739	A	G	COD	syn	GAA>GAG	E>E	1209478:1210414	+	-	LysR family transcriptional regulator	86	100
26	1	1210267	A	G	COD	syn	AAA>AAG	K>K	1209478:1210414	+	-	LysR family transcriptional regulator	77	98.7
26	1	1227521	A	G	COD	syn	AAA>AAG	K>K	1226816:1227719	+	murQ	N-acetylmuramic acid 6-phosphate etherase	95	100
26	1	1238821	T	C	COD	nonsyn	GTT>GCT	V>A	1237913:1239950	+	-	prolyl endopeptidase	116	97.41
26	1	1245888	A	G	COD	nonsyn	ACT>GCT	T>A	1245776:1247513	+	-	hypothetical protein	91	100
26	1	1246364	C	T	COD	syn	ATC>ATT	I>I	1245776:1247513	+	-	hypothetical protein	87	97.7
26	1	1246881	A	G	COD	nonsyn	ATT>GTT	I>V	1245776:1247513	+	-	hypothetical protein	86	100
26	1	1260544	A	G	COD	nonsyn	CTT>CCT	L>P	1260341:1262204	-	tcpI	methyl-accepting chemotaxis protein, TcpI-related	79	98.73
26	1	1271573	C	T	COD	nonsyn	CCA>TCA	P>S	1269511:1271881	+	-	chitodextrinase	123	100
26	1	1292918	G	A	COD	nonsyn	GCC>ACC	A>T	1292557:1293283	+	macB	macrolide ABC transporter ATP-binding/membrane protein	91	97.8
26	1	1297113	C	T	COD	nonsyn	GCC>GTC	A>V	1295743:1299424	+	sbcC	exonuclease, dsDNA, ATP-dependent	63	96.83
26	1	1306662	A	G	COD	syn	GTT>GTC	V>V	1306562:1307822	-	sdaC	serine transporter	102	99.02
26	1	1311018	A	G	COD	nonsyn	ACA>GCA	T>A	1310135:1311665	+	fumB	anaerobic class I fumarate hydratase	75	100
26	1	1334511	C	T	COD	nonsyn	CGC>CAC	R>H	1332610:1334686	-	-	diguanylate cyclase	74	98.65
26	1	1338258	T	C	COD	nonsyn	GAC>GGC	D>G	1336198:1338475	-	nrdA	ribonucleotide-diphosphate reductase subunit alpha	67	97.01
26	1	1355588	A	G	COD	nonsyn	GTT>GCT	V>A	1355283:1356321	-	hmuU	hemin transport system permease HmuU	54	100
26	1	1356386	A	G	COD	nonsyn	CTT>CCT	L>P	1356330:1357179	-	hmuT	hemin-binding periplasmic protein HmuT precursor	65	96.92
26	1	1356453	C	T	COD	nonsyn	GCC>ACC	A>T	1356330:1357179	-	hmuT	hemin-binding periplasmic protein HmuT precursor	92	94.57
26	1	1371332	A	G	COD	syn	TAT>TAC	Y>Y	1369768:1371967	-	hutA	heme transport protein HutA	99	100
26	1	1382855	A	G	COD	nonsyn	ATA>ACA	I>T	1382586:1383942	-	-	hypothetical protein	101	100
26	1	1393985	C	T	COD	nonsyn	CGT>CAT	R>H	1393911:1395021	-	-	cystathionine beta-lyase	80	100
26	1	1397696	A	G	COD	syn	AGT>AGC	S>S	1396687:1397710	-	-	transcriptional repressor	89	100
26	1	1413655	T	C	COD	nonsyn	ACA>GCA	T>A	1412845:1414024	-	-	hypothetical protein	86	100
26	1	1424935	C	T	COD	nonsyn	CCA>CTA	P>L	1424717:1425461	+	-	hypothetical protein	83	100
26	1	1444649	A	G	COD	nonsyn	CTA>CCA	L>P	1443276:1444947	-	-	ATP-dependent protease (Lon-like)	103	99.03
26	1	1450668	A	G	IG	-	-	-	-	-	-	-	66	100
26	1	1456021	T	C	COD	syn	TGT>TGC	C>C	1454602:1456981	+	-	copper-exporting ATPase	83	98.8
26	1	1467666	T	C	COD	nonsyn	TAC>CAC	Y>H	1467503:1468547	+	potD1	polyamine transporter binding protein	97	100
26	1	1472728	A	G	COD	syn	TGT>TGC	C>C	1472286:1472943	-	-	pentapeptide repeat-containing protein	71	100
26	1	1473417	A	G	COD	nonsyn	TCT>CCT	S>P	1473171:1473546	-	-	hypothetical protein	105	99.05
26	1	1488731	T	C	COD	nonsyn	AAC>AGC	N>S	1488414:1488882	-	-	acetyltransferase	88	100
26	1	1499698	A	G	COD	syn	CGT>CGC	R>R	1499160:1500426	-	-	hypothetical protein	48	100
26	1	1501538	T	C	IG	-	-	-	-	-	-	-	147	100
26	1	1508452	C	T	COD	nonsyn	CGC>CAC	R>H	1507292:1508993	-	-	formate hydrogenlyase subunit 6	73	98.63
26	1	1537209	T	C	COD	syn	ACT>ACC	T>T	1536975:1538667	+	-	carbohydrate binding domain-containing protein	84	100
26	1	1548233	A	G	COD	nonsyn	GAT>GGT	D>G	1548081:1548264	+	-	hypothetical protein	88	100
26	1	1548647	A	G	COD	syn	GGT>GGC	G>G	1548508:1550551	-	-	sensor histidine kinase	79	100
26	1	1562944	T	C	COD	nonsyn	GAT>GGT	D>G	1562690:1563026	-	-	Type IIA topoisomerase, B subunit	110	100
26	1	1570317	T	C	IG	-	-	-	-	-	-	-	71	98.59
26	1	1576014	T	C	COD	nonsyn	ACG>GCG	T>A	1575960:1576899	-	-	MoxR protein	60	100
26	1	1620915	G	A	IG	-	-	-	-	-	-	-	66	100
26	1	1625382	A	G	COD	nonsyn	GAC>GGC	D>G	1624804:1626703	+	dnaK	molecular chaperone DnaK	62	100
26	1	1633761	C	T	COD	syn	TAC>TAT	Y>Y	1633455:1635141	+	-	exoenzyme regulatory protein AepA precursor	76	100
26	1	1644265	T	C	IG	-	-	-	-	-	-	-	65	100
26	1	1721121	G	A	COD	syn	ACG>ACA	T>T	1720236:1722591	+	-	hypothetical protein	103	100
26	1	1742046	C	T	COD	nonsyn	GCA>ACA	A>T	1740954:1743297	-	-	ATP-dependent helicase HrpA	75	100
26	1	1748757	G	A	COD	syn	GGC>GGT	G>G	1747970:1749311	-	-	hypothetical protein	105	98.1
26	1	1752266	G	A	COD	syn	GGC>GGT	G>G	1750681:1752391	-	-	cobalt transport ATP-binding protein CbiO	124	98.39
26	1	1774215	G	A	IG	-	-	-	-	-	-	-	99	100
26	1	1775846	A	G	IG	-	-	-	-	-	-	-	88	100
26	1	1775943	G	A	IG	-	-	-	-	-	-	-	112	100
26	1	1780431	G	A	COD	syn	GGG>GGA	G>G	1779903:1781412	+	-	hypothetical protein	106	100
26	1	1799645	T	C	COD	syn	TTG>CTG	L>L	1798642:1799845	+	-	diguanylate cyclase	79	98.73
26	1	1839177	T	C	COD	nonsyn	GTA>GCA	V>A	1838854:1839364	+	dsbB	disulfide bond formation protein B	78	100
26	1	1839808	C	T	COD	syn	GCG>GCA	A>A	1839435:1840050	-	-	preprotein translocase subunit-like protein	103	100
26	1	1840722	T	C	IG	-	-	-	-	-	-	-	142	100
26	1	1843753	A	G	COD	syn	TTT>TTC	F>F	1843347:1844184	-	-	hypothetical protein	85	100
26	1	1844695	G	A	COD	nonsyn	CCA>TCA	P>S	1844248:1846219	-	topB	DNA topoisomerase III	66	98.48
26	1	1871073	G	A	COD	nonsyn	CCG>TCG	P>S	1870947:1871388	-	-	hypothetical protein	83	98.8
26	1	1887069	G	A	COD	nonsyn	GCC>GTC	A>V	1886674:1887208	-	-	pyrimidine reductase	123	100
26	1	1919977	T	C	COD	syn	AAA>AAG	K>K	1919667:1920645	-	mltB	membrane-bound lytic murein transglycosylase B	85	100
26	1	1922465	G	A	COD	nonsyn	GCA>ACA	A>T	1921807:1922620	+	minD	membrane ATPase of the MinC-MinD-MinE system	75	98.67
26	1	1929276	A	G	COD	nonsyn	TTT>TCT	F>S	1928641:1930600	-	yoaA	hypothetical protein	105	99.05
26	1	1959118	G	A	COD	nonsyn	TCA>TTA	S>L	1958345:1959152	-	holB	DNA polymerase III, delta prime subunit	84	100
26	1	1969027	T	C	COD	nonsyn	TAT>TGT	Y>C	1968821:1969769	-	rluC	23S rRNA pseudouridylate synthase	139	98.56
26	1	1999827	A	G	COD	syn	AGA>AGG	R>R	1999770:2001042	+	yeaH	hypothetical protein	102	98.04
26	1	2061769	T	C	COD	nonsyn	ACA>GCA	T>A	2061199:2061967	-	-	chromosome partitioning protein ParA	128	100
26	1	2077350	T	C	COD	nonsyn	ACC>GCC	T>A	2076648:2077683	-	fliM	flagellar motor switch protein FliM	81	98.77
26	1	2082177	T	C	COD	syn	CAA>CAG	Q>Q	2081435:2082233	-	fliH	flagellar assembly protein H	92	100
26	1	2091889	T	C	COD	syn	CAA>CAG	Q>Q	2090619:2092590	-	fliD	flagellar capping protein	64	100
26	1	2101244	C	T	COD	nonsyn	GAT>AAT	D>N	2100803:2101997	-	flgL	flagellar hook-associated protein FlgL	103	100
26	1	2103547	C	T	COD	nonsyn	GAT>AAT	D>N	2102014:2103895	-	flgK	flagellar hook-associated protein FlgK	107	99.07
26	1	2120638	T	C	COD	syn	GTA>GTG	V>V	2120517:2121942	-	gltX	glutamyl-tRNA synthetase	108	100
26	1	2132401	T	C	COD	syn	GCT>GCC	A>A	2132245:2132755	+	crr	PTS system glucose-specific transporter	89	98.88
26	1	2133468	A	G	COD	nonsyn	ATC>ACC	I>T	2132893:2133799	-	yfeX	hypothetical protein	90	100
26	1	2135418	A	G	COD	nonsyn	CTA>CCA	L>P	2135389:2135521	-	-	hypothetical protein	84	100
26	1	2137924	A	G	COD	syn	ACT>ACC	T>T	2136687:2139177	-	napA	nitrate reductase catalytic subunit	131	100
26	1	2157881	A	G	COD	nonsyn	ATC>GTC	I>V	2157139:2158180	+	purM	phosphoribosylaminoimidazole synthetase	92	98.91
26	1	2190953	C	T	IG	-	-	-	-	-	-	-	96	100
26	1	2201095	C	T	COD	nonsyn	GAG>AAG	E>K	2200480:2201608	-	tgt	queuine tRNA-ribosyltransferase	121	99.17
26	1	2210149	G	A	COD	nonsyn	TCA>TTA	S>L	2209886:2210249	-	-	hypothetical protein	121	100
26	1	2224467	T	C	COD	syn	GGT>GGC	G>G	2223924:2225313	+	yegQ	peptidase	133	100
26	1	2230822	G	A	COD	syn	AAC>AAT	N>N	2230569:2231529	-	-	hypothetical protein	115	100
26	1	2257190	G	A	COD	syn	AGC>AGT	S>S	2256961:2258197	-	-	hypothetical protein	152	98.68
26	1	2259532	T	C	COD	syn	GAA>GAG	E>E	2259174:2260089	-	-	hypothetical protein	116	100
26	1	2267313	C	T	IG	-	-	-	-	-	-	-	94	100
26	1	2284958	G	A	COD	nonsyn	GGT>GAT	G>D	2284524:2285574	+	-	hypothetical protein	104	100
26	1	2291895	T	C	COD	nonsyn	ACT>GCT	T>A	2291601:2292936	-	cadB	lysine/cadaverine antiporter	88	96.59
26	1	2292713	G	A	COD	nonsyn	GCA>GTA	A>V	2291601:2292936	-	cadB	lysine/cadaverine antiporter	127	100
26	1	2296214	G	A	COD	nonsyn	GCG>GTG	A>V	2295156:2296782	-	cadC	DNA-binding transcriptional activator CadC	102	99.02
26	1	2307352	T	C	COD	syn	CAA>CAG	Q>Q	2306700:2307756	-	truD	tRNA pseudouridine synthase D	88	100
26	1	2310906	T	C	COD	syn	GCA>GCG	A>A	2310797:2312438	-	pyrG	CTP synthetase	74	100
26	1	2311636	G	A	COD	nonsyn	GCA>GTA	A>V	2310797:2312438	-	pyrG	CTP synthetase	116	98.28
26	1	2325943	G	A	COD	nonsyn	TCA>TTA	S>L	2325056:2325959	-	lepB	leader peptidase (signal peptidase I)	88	100
26	1	2334327	T	C	COD	nonsyn	CTT>CCT	L>P	2333425:2334382	+	ygfZ	folate-dependent regulatory protein	116	100
26	1	2356744	A	G	COD	syn	AAA>AAG	K>K	2356435:2357155	+	arcA	two-component response regulator	110	99.09
26	1	2386592	C	T	COD	nonsyn	CCT>TCT	P>S	2386003:2387023	+	rsmC	16S rRNA m2G1207 methylase	128	99.22
26	1	2405124	T	C	COD	syn	AGT>AGC	S>S	2404122:2405535	+	-	phosphoglucomutase	121	98.35
26	1	2407249	G	A	COD	nonsyn	GCT>GTT	A>V	2406653:2408285	-	-	iron(III)-transport system permease SfuB	106	97.17
26	1	2414948	A	G	COD	nonsyn	AAA>GAA	K>E	2414344:2415475	+	-	glycerate kinase	108	100
26	1	2428586	C	T	IG	-	-	-	-	-	-	-	127	100
26	1	2442747	C	T	COD	nonsyn	GCA>ACA	A>T	2442123:2443779	-	ychM	transporter	176	99.43
26	1	2446115	T	C	COD	syn	CAA>CAG	Q>Q	2445631:2446162	-	hpt	hypoxanthine phosphoribosyltransferase	150	100
26	1	2447978	T	C	COD	nonsyn	GAC>GGC	D>G	2447229:2448657	-	lpd	dihydrolipoamide dehydrogenase	119	100
26	1	2458498	A	G	COD	syn	AGA>AGG	R>R	2456926:2458615	+	pilB	pilus assembly protein PilB	85	100
26	1	2470697	T	C	COD	nonsyn	AAT>AGT	N>S	2470188:2470959	-	ftsQ	cell division protein FtsQ	118	100
26	1	2473172	T	C	COD	nonsyn	ACT>GCT	T>A	2472644:2473709	-	murG	undecaprenyldiphospho-muramoylpentapeptide beta-N- acetylglucosaminyltransferase	101	98.02
26	1	2474280	C	T	COD	nonsyn	GCT>ACT	A>T	2473692:2474823	-	ftsW	integral membrane protein involved in stabilizing FtsZ ring during cell division	110	98.18
26	1	2484876	G	A	COD	nonsyn	GCT>ACT	A>T	2484830:2486642	+	yraM	hypothetical protein	151	100
26	1	2488475	T	C	COD	syn	CCA>CCG	P>P	2488249:2488714	-	sspB	ClpXP protease specificity-enhancing factor	107	98.13
26	1	2490627	G	A	COD	nonsyn	CCG>CTG	P>L	2490226:2491495	-	-	cytochrome b	95	97.89
26	1	2511215	T	C	COD	syn	GAA>GAG	E>E	2511076:2512678	-	-	methyl-accepting chemotaxis protein	114	98.25
26	1	2520664	G	A	COD	nonsyn	GGA>GAA	G>E	2520536:2521760	+	cca	multifunctional tRNA nucleotidyl transferase/2'3'-cyclic phosphodiesterase/2'nucleotidase/phosphatase	82	100
26	1	2524780	A	G	COD	syn	ATT>ATC	I>I	2524467:2525484	-	ygjD	DNA-binding/iron metalloprotein/AP endonuclease	98	100
26	1	2535476	T	C	IG	-	-	-	-	-	-	-	110	100
26	1	2538244	G	A	COD	nonsyn	CGT>TGT	R>C	2536489:2538385	-	-	diguanylate cyclase	136	98.53
26	1	2538780	T	C	COD	nonsyn	GAG>GGG	E>G	2538517:2539012	-	ilvH	acetolactate synthase 3 regulatory subunit	122	100
26	1	2542180	T	C	COD	syn	TTA>TTG	L>L	2541006:2542845	-	-	long-chain-fatty-acid--CoA ligase	142	100
26	1	2547631	A	G	COD	syn	AAT>AAC	N>N	2546805:2547972	-	metB	cystathionine gamma-synthase	140	100
26	1	2552526	G	A	COD	nonsyn	TGG>TAG	W>*	2551192:2552533	+	-	hypothetical protein	106	98.11
26	1	2567270	G	A	COD	nonsyn	CGA>TGA	R>*	2566481:2567696	-	argD	bifunctional N-succinyldiaminopimelate-aminotransferase/acetylornithine transaminase protein	101	100
26	1	2651595	A	G	COD	nonsyn	TTC>CTC	F>L	2651100:2652288	-	-	hypothetical protein	105	100
26	1	2652865	T	C	COD	nonsyn	GTT>GCT	V>A	2652686:2653913	+	-	NADH dehydrogenase	126	97.62
26	1	2657987	T	C	COD	nonsyn	GTA>GCA	V>A	2657253:2658276	+	yeiR	hypothetical protein	159	99.37
26	1	2662127	T	C	COD	nonsyn	TAC>CAC	Y>H	2662054:2662678	+	ychE	hypothetical protein	122	100
26	1	2672566	G	A	COD	nonsyn	GCT>ACT	A>T	2672511:2674461	+	acs	acetyl-CoA synthetase	135	98.52
26	1	2676098	G	A	COD	nonsyn	GTT>ATT	V>I	2675866:2677210	+	accC	acetyl-CoA carboxylase biotin carboxylase subunit	107	100
26	1	2692083	A	G	COD	syn	CCT>CCC	P>P	2691536:2692373	-	csgG	curli production assembly/transport outer membrane lipoprotein component CsgG	130	98.46
26	1	2731915	A	G	IG	-	-	-	-	-	-	-	98	97.96
26	1	2739380	T	C	COD	nonsyn	TTT>CTT	F>L	2738878:2740357	+	sthA	soluble pyridine nucleotide transhydrogenase	152	100
26	1	2748395	T	C	COD	nonsyn	TAT>TGT	Y>C	2748177:2749020	-	glpG	intramembrane serine protease	104	100
26	1	2757533	C	T	COD	nonsyn	CGT>TGT	R>C	2757235:2757568	+	-	hypothetical protein	79	98.73
26	1	2765420	A	G	COD	nonsyn	TAC>CAC	Y>H	2765345:2766026	-	gspJ	general secretion pathway protein J	80	97.5
26	1	2804310	G	A	COD	syn	AAC>AAT	N>N	2803613:2804477	-	-	hypothetical protein	107	100
26	1	2824170	T	C	COD	nonsyn	ACT>GCT	T>A	2823426:2824980	-	dppA	dipeptide-binding protein DppA	95	100
26	1	2826857	A	G	IG	-	-	-	-	-	-	-	83	100
26	1	2865946	G	A	COD	syn	ACG>ACA	T>T	2864821:2866102	+	rsmB	16S rRNA m5C967 methyltransferase, S-adenosyl-L-methionine-dependent	112	99.11
26	1	2867280	C	T	COD	nonsyn	GCA>GTA	A>V	2866126:2867503	+	trkA	potassium transporter peripheral membrane protein	145	100
26	2	8002	A	G	COD	nonsyn	ATC>GTC	I>V	7275:8412	+	-	peptide-methionine (S)-S-oxide reductase	125	100
26	2	8299	G	A	COD	nonsyn	GGC>AGC	G>S	7275:8412	+	-	peptide-methionine (S)-S-oxide reductase	125	99.2
26	2	28865	C	T	COD	nonsyn	GGC>AGC	G>S	28397:29642	-	-	NADH oxidase	100	100
26	2	57092	A	G	IG	-	-	-	-	-	-	-	106	99.06
26	2	87726	C	T	COD	nonsyn	CGC>CAC	R>H	87271:87886	-	ynfG	oxidoreductase, Fe-S subunit	131	98.47
26	2	92093	A	G	COD	nonsyn	GTT>GCT	V>A	91890:92985	-	-	transporter	156	100
26	2	97100	T	C	IG	-	-	-	-	-	-	-	97	96.91
26	2	106810	C	T	COD	nonsyn	GGT>GAT	G>D	106202:106850	-	ynjD	ABC transporter ATP-binding protein	91	100
26	2	161069	A	G	COD	nonsyn	AAC>AGC	N>S	160599:162078	+	gbpA	N-acetylglucosamine-binding protein A	90	96.67
26	2	178353	C	T	COD	nonsyn	CAA>TAA	Q>*	177650:178544	+	fhuD	iron-hydroxamate transporter subunit	100	100
26	2	251098	T	C	COD	nonsyn	ATT>ACT	I>T	250409:251153	+	tadD2	TPR repeat-containing protein	104	100
26	2	259655	T	C	COD	nonsyn	GTT>GCT	V>A	259347:260862	+	glpK	glycerol kinase	88	100
26	2	260358	A	G	COD	syn	GTA>GTG	V>V	259347:260862	+	glpK	glycerol kinase	107	100
26	2	293708	G	C	COD	nonsyn	CAT>GAT	H>D	293591:294209	-	-	modulator of glutathione-dependent potassium efflux system	90	97.78
26	2	306733	C	T	COD	nonsyn	ATG>ATA	M>I	305826:307062	-	-	GGDEF domain-containing protein	129	99.22
26	2	337242	A	G	COD	nonsyn	ACA>GCA	T>A	336290:338270	+	-	methyl-accepting chemotaxis protein	89	100
26	2	339940	A	G	COD	syn	TGT>TGC	C>C	339591:340416	-	sapF	peptide transport system ATP-binding protein SapF	87	100
26	2	361276	A	G	IG	-	-	-	-	-	-	-	106	100
26	2	380371	T	C	COD	nonsyn	TAT>CAT	Y>H	380289:381618	+	-	GGDEF domain-containing protein	117	99.15
26	2	395610	C	T	COD	nonsyn	CCG>TCG	P>S	395576:396629	+	galT	galactose-1-phosphate uridylyltransferase	98	98.98
26	2	399200	T	C	COD	syn	TTA>TTG	L>L	399121:402172	-	-	acriflavin resistance plasma membrane protein	95	100
26	2	407167	T	C	COD	nonsyn	GAA>GGA	E>G	406841:407840	-	galR	DNA-binding transcriptional repressor	79	98.73
26	2	410228	C	T	COD	syn	TGC>TGT	C>C	410150:410543	+	-	transporter	67	97.01
26	2	412864	C	T	COD	nonsyn	CCA>CTA	P>L	412724:413621	+	-	deacetylase	93	100
26	2	465085	C	T	COD	nonsyn	GAA>AAA	E>K	465058:466087	-	pyrC	dihydroorotase	82	100
26	2	474689	A	G	COD	nonsyn	AGT>GGT	S>G	474484:474862	+	-	hypothetical protein	85	100
26	2	474973	C	T	IG	-	-	-	-	-	-	-	69	98.55
26	2	496838	C	T	COD	nonsyn	GCG>GTG	A>V	493113:497580	+	mukB	fused chromosome partitioning protein: nucleotide hydrolase	88	97.73
26	2	509196	G	A	COD	nonsyn	GAT>AAT	D>N	508139:509609	+	cusB	copper/silver efflux system, membrane fusion protein	84	100
26	2	578134	A	G	COD	nonsyn	GAA>GGA	E>G	577535:578162	+	-	hypothetical protein	74	100
26	2	628371	A	G	COD	syn	GGA>GGG	G>G	627489:628893	+	-	cytoplasmic protein	80	100
26	2	649891	A	G	COD	syn	TTA>TTG	L>L	649636:651601	+	ydaM	GGDEF domain-containing protein	104	99.04
26	2	666579	A	G	IG	-	-	-	-	-	-	-	67	98.51
26	2	688055	A	G	COD	syn	TTA>CTA	L>L	687959:688325	-	-	hypothetical protein	71	100
26	2	698145	A	G	IG	-	-	-	-	-	-	-	89	100
26	2	722328	T	C	COD	syn	AAA>AAG	K>K	721571:722393	-	-	hypothetical protein	69	97.1
26	2	722931	T	C	COD	nonsyn	CAG>CGG	Q>R	722926:723241	-	-	toxin of toxin-antitoxin (TA) stability system	79	100
26	2	732344	G	A	IG	-	-	-	-	-	-	-	76	100
26	2	751992	G	A	COD	syn	TTG>TTA	L>L	751503:752037	+	-	hypothetical protein	55	100
26	2	772408	T	C	IG	-	-	-	-	-	-	-	73	100
26	2	796434	G	A	IG	-	-	-	-	-	-	-	84	100
26	2	798647	T	C	COD	syn	AAA>AAG	K>K	798631:798931	-	-	hypothetical protein	94	97.87
26	2	840252	T	C	COD	syn	GAT>GAC	D>D	840213:841101	+	-	LysR family transcriptional regulator	81	100
26	2	849333	G	A	COD	nonsyn	TGC>TAC	C>Y	849208:850153	+	ybgA	hypothetical protein	48	97.92
26	2	860613	T	C	COD	nonsyn	ATT>GTT	I>V	860490:860958	-	-	transcriptional regulator	102	99.02
26	2	888539	T	C	COD	nonsyn	ATA>ATG	I>M	887938:888784	-	-	proline iminopeptidase	86	100
26	2	907004	T	C	COD	nonsyn	ACG>GCG	T>A	906080:907298	-	glgC	glucose-1-phosphate adenylyltransferase	70	97.14
26	2	907503	A	G	IG	-	-	-	-	-	-	-	85	100
26	2	920751	G	A	COD	nonsyn	ACA>ATA	T>I	920692:921262	-	tag	3-methyl-adenine DNA glycosylase I	90	100
26	2	949751	T	C	IG	-	-	-	-	-	-	-	79	97.47
26	2	950959	A	G	COD	nonsyn	ACT>GCT	T>A	949956:951216	+	-	3-hydroxy-3-methylglutaryl-CoA reductase	107	100
26	2	962306	G	A	COD	nonsyn	GCA>ACA	A>T	961399:962554	+	ydcR	fused DNA-binding transcriptional regulator/ amino transferase	99	100
26	2	997235	T	C	COD	nonsyn	GAT>GGT	D>G	996423:997602	-	bcsZ	endo-1,4-D-glucanase	110	99.09
26	2	1039474	A	G	IG	-	-	-	-	-	-	-	122	100
26	2	1043597	C	T	COD	nonsyn	GGT>GAT	G>D	1043076:1044207	-	luxE	long-chain-fatty-acid ligase LuxE	98	96.94
26	2	1052176	C	T	COD	nonsyn	GCT>GTT	A>V	1051847:1052585	+	yjiH	hypothetical protein	133	100
26	2	1060565	T	C	COD	nonsyn	GTT>GCT	V>A	1060116:1060641	+	-	hypothetical protein	95	98.95
26	2	1080217	T	C	COD	nonsyn	ATT>GTT	I>V	1080097:1081120	-	mifC	periplasmic protein that regulates MifA/B activity	137	100
26	2	1107334	C	T	COD	syn	GCG>GCA	A>A	1106805:1107456	-	-	keto-hydroxyglutarate-aldolase/keto-deoxy-phosphogluconate aldolase	115	99.13
26	2	1128428	G	A	COD	nonsyn	CGA>TGA	R>*	1127354:1128524	-	agaS	tagatose-6-phosphate ketose/aldose isomerase	84	100
26	2	1173105	T	C	COD	syn	ATT>ATC	I>I	1172253:1174146	+	-	diguanylate phosphodiesterase	106	100
26	2	1189391	T	C	COD	nonsyn	ACA>GCA	T>A	1189220:1189652	-	yjaB	acetyltransferase	141	100
26	2	1192772	A	G	COD	syn	AAT>AAC	N>N	1191298:1193161	-	-	phosphatase	102	99.02
26	2	1207329	T	C	COD	nonsyn	AAT>GAT	N>D	1207107:1208637	-	-	methyl-accepting chemotaxis protein, aerotaxis receptor	92	98.91
26	2	1222540	T	C	IG	-	-	-	-	-	-	-	98	96.94
26	2	1225825	T	C	COD	nonsyn	CAG>CGG	Q>R	1225796:1225967	-	-	hypothetical protein	82	96.34
26	2	1233881	T	C	COD	nonsyn	GAA>GGA	E>G	1233750:1234653	-	hvnA	halovibrin HvnA	89	98.88
26	2	1255058	G	A	COD	nonsyn	TCG>TTG	S>L	1254378:1255062	-	-	cobalt-zinc-cadmium resistance protein CzcD	103	100
26	2	1266675	G	A	COD	syn	CAG>CAA	Q>Q	1266630:1266828	+	-	hypothetical protein	121	99.17
26	2	1303779	T	C	COD	syn	TTA>TTG	L>L	1303769:1304405	-	pdxH	pyridoxamine 5'-phosphate oxidase	85	98.82
26	2	1315031	G	A	COD	nonsyn	GCA>GTA	A>V	1304523:1316325	-	rtxA2	RTX repeat-containing calcium-binding cytotoxin RtxA2	140	97.86
26	P	5263	A	G	IG	-	-	-	-	-	-	-	208	99.04
26	P	45711	T	C	COD	syn	TCT>TCC	S>S	44802:45837	+	-	channel protein VirB6	148	100
27	1	3288	C	T	COD	nonsyn	GAT>AAT	D>N	2280:3906	-	yidC	inner membrane protein translocase component YidC	139	100
27	1	15181	A	G	COD	syn	ATT>ATC	I>I	14538:15786	-	avtA	valine--pyruvate transaminase	116	99.14
27	1	35206	A	G	COD	syn	GAA>GAG	E>E	35143:35338	+	-	hypothetical protein	121	100
27	1	50578	G	A	COD	nonsyn	GCA>ACA	A>T	50346:50637	+	-	hypothetical protein	117	99.15
27	1	62179	A	G	COD	syn	ATT>ATC	I>I	61452:62946	-	gpp	guanosine pentaphosphate phosphohydrolase	112	98.21
27	1	121832	C	T	COD	nonsyn	AGT>AAT	S>N	121500:122190	-	trmH	tRNA guanosine-2'-O-methyltransferase	117	100
27	1	133522	T	C	COD	nonsyn	TTA>TCA	L>S	132854:134159	+	envZ	osmolarity sensor protein	135	97.78
27	1	141629	C	T	COD	syn	TCG>TCA	S>S	141418:142357	-	htrB2	lipid A biosynthesis lauroyl acyltransferase	128	100
27	1	145112	T	C	COD	nonsyn	GTA>GCA	V>A	144576:145251	+	radC	DNA repair protein RadC	120	99.17
27	1	148094	C	T	COD	syn	AGC>AGT	S>S	147863:149843	+	-	phosphoglycerol transferase	123	98.37
27	1	165145	C	A	COD	nonsyn	CCT>CAT	P>H	164924:165905	+	-	oxidoreductase	153	100
27	1	169150	C	T	COD	syn	CGG>CGA	R>R	168573:169551	-	-	hypothetical protein	105	96.19
27	1	170628	A	G	COD	nonsyn	TCC>CCC	S>P	169554:170787	-	waaL	O-antigen ligase	74	100
27	1	174374	A	G	IG	-	-	-	-	-	-	-	94	100
27	1	215158	A	G	COD	syn	TCA>TCG	S>S	214867:216112	+	wbjE	group 1 glycosyl transferase	104	100
27	1	233780	G	A	IG	-	-	-	-	-	-	-	104	99.04
27	1	244238	C	T	COD	nonsyn	GCC>ACC	A>T	244214:245228	-	-	vegetatible incompatibility protein HET-E-1	113	98.23
27	1	244697	A	G	COD	nonsyn	TCT>CCT	S>P	244214:245228	-	-	vegetatible incompatibility protein HET-E-1	123	100
27	1	247331	C	T	COD	nonsyn	CGC>TGC	R>C	247117:247510	+	tusD	sulfur transfer complex subunit TusD	129	97.67
27	1	254475	C	T	COD	syn	AGC>AGT	S>S	254199:254802	+	rplD	50S ribosomal protein L4	86	94.19
27	1	272344	A	G	COD	nonsyn	ATG>GTG	M>V	271428:273033	+	thiP	thiamine transporter membrane protein	129	99.22
27	1	281897	C	T	COD	nonsyn	GGT>AGT	G>S	281054:282029	-	-	hypothetical protein	142	100
27	1	318700	A	G	COD	nonsyn	AAT>AGT	N>S	318659:320474	+	cysJ	sulfite reductase subunit alpha	111	99.1
27	1	379408	T	C	COD	syn	AAA>AAG	K>K	378690:380871	-	-	chain length regulator, exopolysaccharide biosynthesis protein	98	98.98
27	1	416809	C	T	COD	syn	ATC>ATT	I>I	416026:417370	+	pmbA	peptidase PmbA	117	100
27	1	477459	T	C	COD	syn	CGT>CGC	R>R	477429:478326	+	xerD	site-specific tyrosine recombinase XerD	100	100
27	1	479086	T	C	COD	nonsyn	GTA>GCA	V>A	478400:479177	+	dsbC	protein disulfide isomerase	64	100
27	1	481505	T	C	COD	syn	CTT>CTC	L>L	481256:482355	+	prfB	peptide chain release factor 2	110	100
27	1	490013	C	T	COD	nonsyn	GCC>GTC	A>V	489729:490533	+	-	hypothetical protein	89	98.88
27	1	493614	T	C	IG	-	-	-	-	-	-	-	93	100
27	1	519005	A	G	IG	-	-	-	-	-	-	-	58	100
27	1	558615	C	T	COD	nonsyn	CAG>TAG	Q>*	558353:559013	+	-	hypothetical protein	113	100
27	1	561909	T	C	COD	nonsyn	GAT>GGT	D>G	561382:562063	-	phoP	two component system DNA-binding response regulator	82	100
27	1	568922	C	T	COD	nonsyn	GCT>ACT	A>T	568709:569987	-	codA	cytosine deaminase	120	100
27	1	580354	C	T	COD	nonsyn	GCA>GTA	A>V	578663:581243	+	alaS	alanyl-tRNA synthetase	99	98.99
27	1	607872	A	G	COD	syn	CAA>CAG	Q>Q	606363:608298	+	slt	lytic murein transglycosylase, soluble	120	100
27	1	608786	A	G	COD	nonsyn	ATT>ACT	I>T	608688:609201	-	yjjX	NTPase	118	100
27	1	627436	C	T	COD	nonsyn	ACC>ATC	T>I	627308:628301	+	-	LysR family transcriptional regulator	102	100
27	1	632779	T	C	COD	syn	AGT>AGC	S>S	632032:633022	+	-	hypothetical protein	72	100
27	1	662718	C	T	COD	nonsyn	GCA>GTA	A>V	662464:663820	+	-	PTS system, cellobiose-utilization IIC component	129	96.9
27	1	664103	A	G	COD	nonsyn	TAC>TGC	Y>C	663852:664158	+	-	PTS system, cellobiose-utilization IIB component	78	100
27	1	677995	T	C	COD	syn	AGT>AGC	S>S	677227:679078	+	hscA	chaperone protein HscA	105	99.05
27	1	678790	A	G	COD	syn	GAA>GAG	E>E	677227:679078	+	hscA	chaperone protein HscA	85	100
27	1	680480	C	T	COD	nonsyn	CGT>TGT	R>C	679972:681259	+	pepB	aminopeptidase	96	96.88
27	1	683734	G	A	COD	nonsyn	GCT>ACT	A>T	683364:683997	+	-	type IV pilus biogenesis/stability protein	65	100
27	1	685246	C	T	COD	nonsyn	GCT>GTT	A>V	685043:686162	+	ispG	4-hydroxy-3-methylbut-2-en-1-yl diphosphate synthase	124	99.19
27	1	707918	C	T	COD	nonsyn	ATG>ATA	M>I	706768:708046	-	-	proton/sodium-glutamate symport protein	67	100
27	1	723461	T	C	COD	nonsyn	ACT>GCT	T>A	722774:723680	-	rimK	ribosomal protein S6 modification protein	104	99.04
27	1	727070	A	G	COD	nonsyn	TTC>CTC	F>L	726575:727469	-	nanA	N-acetylneuraminate lyase	106	99.06
27	1	730815	C	T	COD	syn	GAC>GAT	D>D	730086:730824	+	nanE	N-acetylmannosamine-6-phosphate 2-epimerase	99	100
27	1	732844	G	A	COD	syn	GTG>GTA	V>V	731755:733273	+	nanT	N-acetylneuraminate transporter, sodium-glucose/galactose cotransporter	91	100
27	1	734240	A	G	COD	nonsyn	GTT>GCT	V>A	733917:734538	-	ureG	urease accessory protein UreG	96	100
27	1	741356	C	T	COD	nonsyn	TGG>TAG	W>*	740730:741495	-	-	oligopeptide transport system permease OppC	120	99.17
27	1	749280	T	C	COD	syn	CAA>CAG	Q>Q	748685:749789	-	metN	DL-methionine transporter ATP-binding subunit	69	100
27	1	749911	A	G	IG	-	-	-	-	-	-	-	109	98.17
27	1	802690	G	A	COD	syn	AAC>AAT	N>N	801735:803190	-	pepD	aminoacyl-histidine dipeptidase	93	98.92
27	1	822330	A	G	COD	nonsyn	ATC>ACC	I>T	819982:822559	-	leuS	leucyl-tRNA synthetase	78	98.72
27	1	822807	C	T	COD	nonsyn	CAT>TAT	H>Y	822725:823208	+	ybeL	hypothetical protein	96	100
27	1	828483	C	T	COD	nonsyn	GGG>GAG	G>E	827524:828949	-	miaB	(dimethylallyl)adenosine tRNA methylthiotransferase	99	96.97
27	1	832122	A	G	IG	-	-	-	-	-	-	-	50	100
27	1	835553	A	G	COD	syn	TTT>TTC	F>F	835420:836287	-	ipk	4-diphosphocytidyl-2-C-methyl-D-erythritol kinase	64	100
27	1	894153	A	G	COD	nonsyn	AAA>GAA	K>E	893855:894398	+	seqA	replication initiation regulator SeqA	87	100
[truncated: 2,314 more rows]

## Sheet: V. cholerae mut
Lineage	Chromosome	Site	AncestralBase	MutatedBase	CODorIG	SYNorNONSYN	AACode	AAChange	GeneLocation	Strand	GeneName	Product	Coverage	Consensus
5	1	74463	T	C	COD	syn	AAT>AAC	N>N	74421:75204	+	-	UbiE	256	99.22
5	1	373211	A	G	IG	-	-	-	-	-	-	-	295	100
5	1	415830	C	T	COD	syn	GCG>GCA	A>A	415649:416117	-	-	aspartate carbamoyltransferase regulatory subunit	190	99.47
5	1	477363	A	G	COD	syn	GTA>GTG	V>V	476283:477585	+	-	ABC-type sulfate transport system permease component	330	100
5	1	486110	A	G	COD	nonsyn	GAG>GGG	E>G	485934:486750	+	mazG	nucleoside triphosphate pyrophosphohydrolase	212	100
5	1	523501	T	C	COD	nonsyn	TTC>CTC	F>L	523299:524052	+	-	thiol:disulfide interchange protein DsbC	293	99.32
5	1	560734	C	T	COD	syn	GCC>GCT	A>A	559399:562630	+	carB	carbamoyl phosphate synthase large subunit	195	100
5	1	571495	C	T	COD	syn	CCG>CCA	P>P	570759:571713	-	-	adenosylcobinamide-phosphate synthase	193	99.48
5	1	611560	G	A	COD	syn	CCG>CCA	P>P	611059:612280	+	-	phosphopentomutase	165	100
5	1	664718	A	G	COD	nonsyn	TTG>TCG	L>S	663846:664977	-	-	Putative ribosomal RNA small subunit methyltransferase D	277	99.64
5	1	706093	C	T	COD	nonsyn	CGC>TGC	R>C	705585:706794	+	-	1-deoxy-D-xylulose 5-phosphate reductoisomerase	269	98.14
5	1	781006	G	A	COD	nonsyn	GAA>AAA	E>K	780918:782058	+	-	flagellin	135	100
5	1	797068	C	T	COD	nonsyn	CCA>TCA	P>S	796431:798093	+	ushA	bifunctional UDP-sugar hydrolase/5'-nucleotidase periplasmic precursor	278	99.28
5	1	838676	C	T	COD	nonsyn	CAG>TAG	Q>*	838495:839395	+	fliP	flagellar biosynthesis protein FliP	178	97.19
5	1	1141069	C	T	COD	syn	GCC>GCT	A>A	1140727:1141492	+	-	tol-pal system protein YbgF	185	100
5	1	1278555	A	G	COD	nonsyn	TAT>TGT	Y>C	1278400:1278601	+	-	hypothetical protein	178	100
5	1	1311503	A	G	IG	-	-	-	-	-	-	-	209	100
5	1	1639355	T	C	COD	syn	GCT>GCC	A>A	1638758:1639361	+	-	TetR family transcriptional regulator	113	100
5	1	1651278	G	A	COD	syn	TCG>TCA	S>S	1650936:1653222	+	cheA-1	chemotaxis protein CheA	220	99.09
5	1	1822216	C	T	COD	syn	CTC>CTT	L>L	1821658:1822234	+	-	Phosphoribosyl-ATP pyrophosphohydrolase	278	100
5	1	1824381	G	A	IG	-	-	-	-	-	-	-	253	99.6
5	1	1904267	G	A	IG	-	-	-	-	-	-	-	198	99.49
5	1	2000322	A	G	COD	nonsyn	GTG>GCG	V>A	1997371:2000551	-	-	putative chitinase	209	99.04
5	1	2118650	G	A	COD	syn	CCG>CCA	P>P	2118629:2121206	+	leuS	leucyl-tRNA synthetase	248	99.19
5	1	2228251	A	G	IG	-	-	-	-	-	-	-	314	99.04
5	1	2268486	G	A	COD	nonsyn	GCA>ACA	A>T	2267381:2268743	+	-	putative DNA-binding transcriptional regulator	265	99.62
5	1	2426342	C	T	COD	nonsyn	CGC>CAC	R>H	2426298:2427633	-	-	sigma-54 dependent transcriptional regulator	266	99.62
5	1	2444213	T	C	COD	syn	TGT>TGC	C>C	2443805:2444684	+	-	putative protease	182	99.45
5	1	2477680	G	A	COD	nonsyn	GGT>GAT	G>D	2477174:2478197	+	-	ribosomal RNA small subunit methyltransferase C	246	99.59
5	1	2601544	T	C	COD	syn	GTA>GTG	V>V	2601063:2601927	-	-	small conductance mechanosensitive channel	290	100
5	1	2674027	G	A	COD	syn	ACC>ACT	T>T	2670708:2674467	-	-	MSHA biogenesis protein MshQ	249	100
5	1	2679004	G	A	COD	nonsyn	CCA>TCA	P>S	2678362:2679586	-	-	MSHA biogenesis protein MshG	186	98.39
5	1	2763515	G	A	COD	syn	CTG>CTA	L>L	2762201:2763734	+	-	phosphoglyceromutase	258	99.61
5	1	2909215	G	A	COD	syn	CTC>CTT	L>L	2908566:2910666	-	fhuA	iron(III) compound receptor	281	100
5	2	164703	T	C	COD	nonsyn	CTG>CCG	L>P	163573:167317	+	-	TagA-related protein	263	100
5	2	176415	A	G	COD	syn	TTG>CTG	L>L	175533:176475	-	-	universal stress protein family 1	268	99.25
5	2	241779	T	C	COD	nonsyn	GTG>GCG	V>A	241564:242503	+	hlyC	lactonizing lipase	234	99.57
5	2	371047	T	C	COD	nonsyn	TAC>CAC	Y>H	370884:371475	+	-	hypothetical protein	118	99.15
5	2	645562	A	G	IG	-	-	-	-	-	-	-	183	100
5	2	869156	T	C	COD	nonsyn	AAC>AGC	N>S	868098:869292	-	-	2-amino-3-ketobutyrate coenzyme A ligase	320	100
5	2	996844	G	C	COD	nonsyn	GCC>CCC	A>P	996798:997242	+	-	thiosulfate:quinone oxidoreductase DoxD-like protein	150	99.33
5	2	997001	G	A	COD	nonsyn	GGA>GAA	G>E	996798:997242	+	-	thiosulfate:quinone oxidoreductase DoxD-like protein	195	93.33
6	1	608	G	A	COD	syn	CTG>CTA	L>L	155:1559	+	dnaA	chromosomal replication initiation protein	116	100
6	1	6178	T	C	COD	nonsyn	TTC>CTC	F>L	3846:6264	+	-	DNA gyrase subunit B	79	100
6	1	170166	A	G	COD	nonsyn	TTT>CTT	F>L	168855:170742	-	-	AsmA family protein	67	100
6	1	182728	C	T	COD	nonsyn	CCG>TCG	P>S	182208:183219	+	-	general secretion pathway protein K	79	100
6	1	218243	G	A	COD	syn	CCG>CCA	P>P	217862:218801	+	-	diguanylate cyclase	93	100
6	1	512753	A	G	COD	nonsyn	ACG>GCG	T>A	511063:513349	+	-	DNA topoisomerase IV subunit A	70	100
6	1	529805	C	T	COD	nonsyn	CCA>TCA	P>S	529102:531763	+	-	Pyruvate dehydrogenase E1 component	93	100
6	1	581792	C	T	COD	nonsyn	GGT>AGT	G>S	581021:585566	-	gltB-1	glutamate synthase, large subunit	84	100
6	1	717140	C	T	COD	syn	AAC>AAT	N>N	715508:718988	+	dnaE	DNA polymerase III subunit alpha	61	95.08
6	1	736683	A	G	COD	nonsyn	TAC>TGC	Y>C	736345:736972	+	-	uracil phosphoribosyltransferase	58	100
6	1	940540	A	G	IG	-	-	-	-	-	-	-	69	100
6	1	1086875	C	T	COD	nonsyn	CGT>CAT	R>H	1086837:1087413	-	-	hypothetical protein	57	100
6	1	1092187	A	G	COD	syn	TTA>TTG	L>L	1091374:1093618	+	-	Rec2-like protein	57	98.25
6	1	1234150	C	T	COD	nonsyn	GGC>GAC	G>D	1233884:1234709	-	-	lipoprotein	66	100
6	1	1319062	A	G	COD	syn	GCT>GCC	A>A	1318965:1320666	-	-	ABC transporter permease	38	100
6	1	1383071	A	G	COD	syn	TCA>TCG	S>S	1375919:1386095	+	-	RTX toxin	62	100
6	1	1644303	T	C	IG	-	-	-	-	-	-	-	48	100
6	1	1814035	T	C	COD	nonsyn	CTA>CCA	L>P	1813982:1815128	+	nrdB	ribonucleotide-diphosphate reductase subunit beta	49	95.92
6	1	1818013	A	G	COD	syn	GCA>GCG	A>A	1817518:1818418	+	-	ubiquitin-protein ligase	59	98.31
6	1	1914620	C	T	IG	-	-	-	-	-	-	-	23	100
6	1	1922323	T	A	COD	nonsyn	TAT>TTT	Y>F	1921217:1922465	-	-	iron-containing alcohol dehydrogenase	60	100
6	1	1964322	C	T	COD	nonsyn	CAA>TAA	Q>*	1964129:1965080	+	-	tRNA-dihydrouridine synthase C	71	100
6	1	2283408	C	T	COD	nonsyn	GAT>AAT	D>N	2283030:2284560	-	citF	citrate lyase subunit alpha	59	100
6	1	2347881	A	G	IG	-	-	-	-	-	-	-	29	96.55
6	1	2422341	T	C	COD	nonsyn	ATA>ATG	I>M	2420117:2422364	-	-	fused phosphoenolpyruvate-protein phosphotransferase PtsP/GAF domain protein	58	100
6	1	2618873	G	A	COD	nonsyn	ACG>ATG	T>M	2618334:2619132	-	-	LuxR family transcriptional regulator	49	100
6	1	2683393	T	C	COD	nonsyn	ACG>GCG	T>A	2683309:2684989	-	-	MSHA biogenesis protein MshL	44	97.73
6	1	2748621	C	G	COD	nonsyn	GGT>GCT	G>A	2748439:2749387	-	miaA	tRNA delta(2)-isopentenylpyrophosphate transferase	59	100
6	1	2832280	C	T	COD	syn	ACG>ACA	T>T	2831427:2832765	-	cadB	lysine/cadaverine antiporter	95	100
6	1	2931557	A	G	COD	nonsyn	CTA>CCA	L>P	2930991:2932548	-	-	peptide ABC transporter substrate-binding protein	62	96.77
6	2	58184	A	G	COD	nonsyn	TTT>CTT	F>L	57623:59111	-	-	ATP-dependent transcriptional regulator	29	93.1
6	2	175573	A	G	COD	syn	CTT>CTC	L>L	175533:176475	-	-	universal stress protein family 1	100	100
6	2	230953	C	T	COD	nonsyn	GGC>AGC	G>S	229921:231502	-	-	Na+/H+ antiporter	41	100
6	2	298486	A	G	COD	nonsyn	CAC>CGC	H>R	298313:299444	+	-	glycine cleavage system T protein	41	100
6	2	339973	A	G	COD	nonsyn	TAC>TGC	Y>C	339767:340541	+	-	hypothetical protein	30	100
6	2	375817	C	T	IG	-	-	-	-	-	-	-	13	100
6	2	375838	C	T	IG	-	-	-	-	-	-	-	13	100
6	2	375841	T	C	IG	-	-	-	-	-	-	-	13	100
6	2	560426	T	C	COD	syn	GCT>GCC	A>A	560120:560933	+	phnX	phosphonoacetaldehyde hydrolase	54	100
6	2	656408	G	A	COD	nonsyn	ACG>ATG	T>M	653871:657027	-	-	ClC family chloride transporter	50	94
6	2	678545	T	C	COD	nonsyn	CTG>CCG	L>P	677049:679227	+	-	membrane protein	43	100
6	2	771206	G	A	COD	nonsyn	GTC>ATC	V>I	771091:772396	+	-	inosine-guanosine kinase	80	100
6	2	863567	T	C	COD	syn	TTA>CTA	L>L	862669:863734	+	-	hypothetical protein	108	98.15
6	2	912801	T	C	COD	nonsyn	ACC>GCC	T>A	912372:913308	-	-	inner membrane protein YedI	52	94.23
6	2	1034050	T	C	COD	syn	AAT>AAC	N>N	1033594:1034485	+	-	LysR family transcriptional regulator	54	98.15
6	2	1092989	G	A	COD	nonsyn	ACG>ATG	T>M	1092735:1093419	-	-	long-chain acyl-CoA synthetase	76	100
6	2	1097727	G	A	COD	nonsyn	CGT>TGT	R>C	1095771:1097898	-	-	ChrR	80	96.25
7	1	44926	T	C	COD	nonsyn	GTA>GCA	V>A	44408:45245	+	aroE	shikimate 5-dehydrogenase	98	97.96
7	1	64423	G	A	COD	syn	GTG>GTA	V>V	64282:66577	+	-	GGDEF/EAL family protein	88	98.86
7	1	140993	C	T	COD	nonsyn	GCT>ACT	A>T	140048:141764	-	-	alkaline serine exoprotease A precursor	125	98.4
7	1	200244	C	T	COD	nonsyn	CGT>CAT	R>H	199483:201601	-	-	GTP pyrophosphokinase	86	100
7	1	320885	C	T	COD	syn	CAC>CAT	H>H	320480:321161	+	-	phosphoglycolate phosphatase	84	100
7	1	361804	C	T	COD	nonsyn	GCG>GTG	A>V	360980:362315	+	secY	preprotein translocase subunit SecY	101	98.02
7	1	371515	C	T	COD	nonsyn	GGC>GAC	G>D	371228:373190	-	cpdB	bifunctional 2',3'-cyclic nucleotide 2'-phosphodiesterase/3'-nucleotidase periplasmic protein	106	99.06
7	1	453264	C	T	COD	nonsyn	CCG>TCG	P>S	452978:454700	+	-	acetolactate synthase 3 catalytic subunit	87	98.85
7	1	511172	C	T	COD	nonsyn	CCC>TCC	P>S	511063:513349	+	-	DNA topoisomerase IV subunit A	100	97
7	1	524263	A	G	COD	syn	TTA>TTG	L>L	524095:525850	+	recJ	ssDNA exonuclease RecJ	98	98.98
7	1	565490	A	G	COD	syn	AAT>AAC	N>N	564442:566065	-	-	ATP binding protein	91	97.8
7	1	598265	A	G	COD	nonsyn	TAT>TGT	Y>C	597801:599082	+	-	threonine synthase	65	100
7	1	826756	A	G	COD	syn	GGA>GGG	G>G	826570:828004	+	flrC	flagellar regulatory protein C	103	100
7	1	1002255	A	G	COD	nonsyn	AGC>GGC	S>G	1001765:1002641	+	-	Tim44-like domain family protein	86	100
7	1	1012953	T	C	COD	syn	TAT>TAC	Y>Y	1012932:1014027	+	yecK	cytochrome c-type protein YecK	92	97.83
7	1	1042634	C	T	COD	syn	GAC>GAT	D>D	1042034:1043336	+	-	trigger factor	63	98.41
7	1	1072958	C	T	IG	-	-	-	-	-	-	-	87	98.85
7	1	1204456	T	C	COD	syn	CGT>CGC	R>R	1203658:1204999	+	-	type I restriction enzyme, S subunit	81	98.77
7	1	1302732	C	T	COD	syn	GTG>GTA	V>V	1301843:1303427	-	-	peptide transport periplasmic protein SapA	114	96.49
7	1	1306339	T	C	COD	nonsyn	CTT>CCT	L>P	1306274:1307306	+	-	putative multidrug resistance protein	93	98.92
7	1	1352766	G	A	COD	nonsyn	CGC>TGC	R>C	1352346:1353006	-	-	DNA-binding response regulator	102	100
7	1	1401806	C	T	COD	syn	GAC>GAT	D>D	1401665:1402442	+	-	ABC-type amino acid transport system periplasmatic component	62	100
7	1	1418856	T	C	COD	nonsyn	AGT>GGT	S>G	1418145:1418931	-	-	alpha-acetolactate decarboxylase	119	100
7	1	1452476	C	T	COD	syn	ACG>ACA	T>T	1451923:1452634	-	-	putative glycerophosphoryl diester phosphodiesterase	93	100
7	1	1692531	T	C	IG	-	-	-	-	-	-	-	88	100
7	1	1695966	T	C	COD	syn	AAA>AAG	K>K	1695512:1698443	-	-	GGDEF family protein	83	100
7	1	1711059	G	A	COD	nonsyn	CCA>TCA	P>S	1710414:1711863	-	-	membrane-associated phospholipid phosphatase	93	100
7	1	1790010	C	T	COD	nonsyn	ATG>ATA	M>I	1789613:1790897	-	-	dicarboxylate transporter	85	98.82
7	1	1992343	G	A	COD	nonsyn	CGA>TGA	R>*	1991284:1992427	-	-	response regulator	103	100
7	1	2113591	T	C	COD	nonsyn	TCG>CCG	S>P	2112414:2113839	+	-	(dimethylallyl)adenosine tRNA methylthiotransferase	69	98.55
7	1	2154643	C	T	COD	syn	GCG>GCA	A>A	2153871:2155092	-	-	hypothetical protein	93	98.92
7	1	2185521	G	A	IG	-	-	-	-	-	-	-	88	98.86
7	1	2262142	A	G	COD	nonsyn	TTA>TCA	L>S	2260010:2262266	-	tagA	ToxR-activated gene A protein	81	98.77
7	1	2275757	C	T	COD	nonsyn	TGG>TGA	W>*	2274967:2276647	-	-	hypothetical protein	94	100
7	1	2277100	G	A	COD	syn	TTG>TTA	L>L	2276869:2277553	+	yciB	intracellular septation protein A	101	97.03
7	1	2323622	A	G	COD	syn	TTG>CTG	L>L	2323013:2324498	-	-	GTP-binding protein	130	99.23
7	1	2379202	G	A	COD	nonsyn	CAG>TAG	Q>*	2377780:2380354	-	-	chaperone ClpB (heat-shock protein)	106	99.06
7	1	2388356	C	T	COD	syn	GCC>GCT	A>A	2386406:2388782	+	-	C-di-GMP phosphodiesterase A-related protein	93	100
7	1	2408139	G	A	COD	nonsyn	GCC>GTC	A>V	2407960:2408476	-	lspA	lipoprotein signal peptidase	77	98.7
7	1	2420953	T	C	COD	nonsyn	CAC>CGC	H>R	2420117:2422364	-	-	fused phosphoenolpyruvate-protein phosphotransferase PtsP/GAF domain protein	130	99.23
7	1	2521522	G	A	COD	syn	GGC>GGT	G>G	2521410:2522181	-	-	multidrug ABC transporter permease	122	99.18
7	1	2582153	A	G	IG	-	-	-	-	-	-	-	95	100
7	1	2834767	G	A	COD	syn	AAC>AAT	N>N	2833464:2835024	-	-	DNA-binding transcriptional activator CadC	94	100
7	1	2864607	T	C	COD	nonsyn	GAG>GGG	E>G	2864209:2865592	-	rfbG	rfbG protein	93	100
7	2	21687	C	T	COD	nonsyn	GCA>GTA	A>V	19909:21994	+	-	type VI secretion system secreted protein VgrG	48	97.92
7	2	79423	A	G	COD	nonsyn	GAC>GGC	D>G	78953:79775	+	pstS	phosphate ABC transporter substrate-binding protein	77	98.7
7	2	107723	A	G	COD	syn	AGT>AGC	S>S	107407:107764	-	pspE	phage shock protein E	67	100
7	2	123587	A	G	COD	syn	CAA>CAG	Q>Q	123521:124856	+	-	type VI secretion system protein ImpJ	96	100
7	2	204868	A	G	COD	syn	AAA>AAG	K>K	204739:204979	+	-	hypothetical protein	99	96.97
7	2	208454	A	G	COD	nonsyn	GTA>GCA	V>A	208026:209022	-	-	D-lactate dehydrogenase	104	100
7	2	278545	C	T	IG	-	-	-	-	-	-	-	108	100
7	2	278664	A	G	IG	-	-	-	-	-	-	-	77	98.7
7	2	363412	G	A	IG	-	-	-	-	-	-	-	70	95.71
7	2	407020	A	G	COD	nonsyn	ACG>GCG	T>A	406758:407118	+	-	plasmid stabilization system protein	76	98.68
7	2	449298	G	A	COD	syn	GAC>GAT	D>D	449081:449360	-	-	plasmid stabilization system protein	71	100
7	2	592141	G	A	COD	nonsyn	CCC>CTC	P>L	592007:592466	-	-	gene II and X proteins	78	100
7	2	626103	G	A	COD	nonsyn	GCA>GTA	A>V	624838:626527	-	narQ	nitrate/nitrite sensor protein NarQ	91	100
7	2	703222	G	A	COD	nonsyn	CGT>TGT	R>C	703150:704668	-	-	glycerol kinase	52	96.15
7	2	767954	T	C	COD	nonsyn	TTT>TCT	F>S	767340:768189	+	-	putative resolvase	123	100
7	2	773107	G	A	COD	nonsyn	TCG>TTG	S>L	772481:774446	-	-	phosphoglycerol transferase	124	100
7	2	793595	T	C	COD	syn	CCT>CCC	P>P	793454:794801	+	-	magnesium transporter MgtE	66	98.48
7	2	925146	T	C	COD	nonsyn	ACC>GCC	T>A	925098:926280	-	malE	maltose ABC transporter periplasmic protein	97	100
8	1	2320	A	G	COD	nonsyn	AAG>AGG	K>R	1616:2717	+	-	DNA polymerase III subunit beta	101	100
8	1	102863	T	C	IG	-	-	-	-	-	-	-	113	99.12
8	1	119673	C	T	COD	syn	TCG>TCA	S>S	119645:121190	-	-	putative lipoprotein	91	97.8
8	1	307139	C	T	COD	nonsyn	ATG>ATA	M>I	306916:307141	-	-	hypothetical protein	128	100
8	1	392633	C	T	COD	nonsyn	GCG>GTG	A>V	392061:393417	+	-	UDP-N-acetylmuramate:L-alanyl-gamma-D-glutamyl- meso-diaminopimelate ligase	73	97.26
8	1	425413	C	T	COD	syn	CTG>CTA	L>L	425097:427959	-	valS	valyl-tRNA synthetase	114	100
8	1	448427	A	G	COD	nonsyn	GAT>GGT	D>G	448158:449247	+	-	glycosyltransferase	70	100
8	1	492418	C	T	COD	nonsyn	CCG>CTG	P>L	491447:493037	+	-	general secretion pathway protein A	76	100
8	1	499658	C	T	COD	syn	ATC>ATT	I>I	498965:500222	+	-	methyl-accepting chemotaxis protein	58	96.55
8	1	797801	C	T	COD	nonsyn	CCG>CTG	P>L	796431:798093	+	ushA	bifunctional UDP-sugar hydrolase/5'-nucleotidase periplasmic precursor	110	98.18
8	1	842806	C	T	COD	syn	AGC>AGT	S>S	842377:843310	+	-	N5-glutamine S-adenosyl-L-methionine-dependent methyltransferase	111	99.1
8	1	859390	A	G	COD	nonsyn	AAC>AGC	N>S	859046:860693	+	-	phosphoglucomutase	93	100
8	1	876646	A	G	COD	nonsyn	ATT>GTT	I>V	876486:879831	+	-	AraC family transcriptional regulator	95	100
8	1	885103	C	T	COD	nonsyn	GAA>AAA	E>K	884128:885907	-	argS	arginyl-tRNA synthetase	105	98.1
8	1	899000	A	G	COD	syn	CAA>CAG	Q>Q	896864:899222	+	-	chemotaxis protein CheA	96	100
8	1	912186	A	G	IG	-	-	-	-	-	-	-	115	100
8	1	1118964	A	G	COD	syn	CAA>CAG	Q>Q	1117209:1119330	+	-	methyl-accepting chemotaxis protein	54	100
8	1	1281009	G	A	COD	syn	GGG>GGA	G>G	1279920:1282206	+	-	5- methyltetrahydropteroyltriglutamate/homocysteine S-methyltransferase	90	98.89
8	1	1285604	C	T	COD	syn	TTG>TTA	L>L	1285009:1285657	-	-	hypothetical protein	98	100
8	1	1443404	A	G	IG	-	-	-	-	-	-	-	109	98.17
8	1	1511791	T	C	COD	nonsyn	ATT>ACT	I>T	1510481:1512479	+	-	carboxy-terminal protease	69	100
8	1	1756708	A	G	COD	nonsyn	AGC>GGC	S>G	1756635:1757250	+	-	MutT/NUDIX family protein	98	98.98
8	1	1784766	C	T	COD	nonsyn	ACA>ATA	T>I	1783612:1784896	+	-	deacetylase DA1	120	98.33
8	1	1809948	T	C	COD	syn	CCA>CCG	P>P	1807391:1810076	-	-	DNA gyrase subunit A	125	98.4
8	1	1827501	C	T	COD	nonsyn	ATG>ATA	M>I	1826936:1827722	-	cobS	cobalamin synthase	110	100
8	1	1858206	G	A	COD	syn	TCG>TCA	S>S	1857705:1858416	+	-	histidine utilization repressor	126	96.83
8	1	2225573	G	A	IG	-	-	-	-	-	-	-	75	100
8	1	2265484	T	C	IG	-	-	-	-	-	-	-	96	98.96
8	1	2278687	G	A	COD	nonsyn	ACC>ATC	T>I	2277620:2279237	-	-	NAD(FAD)-utilizing dehydrogenase	77	100
8	1	2403520	G	A	COD	nonsyn	GCG>GTG	A>V	2402336:2404133	-	-	putative Cell volume regulation protein	109	98.17
8	1	2418294	G	A	COD	nonsyn	GCC>GTC	A>V	2417608:2418460	-	thyA	thymidylate synthase	98	100
8	1	2424571	G	A	COD	syn	ACG>ACA	T>T	2424397:2425432	+	-	oxidoreductase Tas, aldo/keto reductase family	84	98.81
8	1	2453763	G	A	COD	nonsyn	ACC>ATC	T>I	2451994:2454691	-	infB	translation initiation factor IF-2	93	98.92
8	1	2539266	G	A	COD	nonsyn	GAA>AAA	E>K	2539025:2540393	+	htrA	protease DO	65	100
8	1	2814719	G	A	COD	nonsyn	GCT>ACT	A>T	2814661:2816005	+	-	Biotin carboxylase	82	97.56
8	1	2821294	G	A	COD	nonsyn	CAT>TAT	H>Y	2819740:2821537	-	edd	phosphogluconate dehydratase	120	100
8	1	2837549	G	A	IG	-	-	-	-	-	-	-	103	100
8	1	2938858	T	C	COD	syn	GCT>GCC	A>A	2938639:2939221	+	-	TetR family transcriptional regulator	111	100
8	1	2961948	G	A	COD	nonsyn	GCT>ACT	A>T	2960948:2963120	+	fadB	multifunctional fatty acid oxidation complex subunit alpha	130	99.23
8	2	98878	A	G	COD	nonsyn	GTT>GCT	V>A	98555:99449	-	-	permease	72	100
8	2	116464	A	G	COD	nonsyn	ACC>GCC	T>A	116325:116832	+	-	type VI secretion system protein ImpB	92	100
8	2	146569	C	T	COD	syn	GGC>GGT	G>G	146125:147130	+	-	ribose operon repressor	95	98.95
8	2	153173	A	G	IG	-	-	-	-	-	-	-	98	100
8	2	204189	C	T	COD	nonsyn	GCC>GTC	A>V	204088:204466	+	-	NADH:ubiquinone oxidoreductase subunit 2	65	100
8	2	245615	A	G	COD	syn	CGT>CGC	R>R	243442:246199	-	-	protease	137	100
8	2	375020	A	G	COD	nonsyn	TAC>TGC	Y>C	374733:375030	+	-	Stress responsive alpha-beta barrel	63	100
8	2	526234	A	G	IG	-	-	-	-	-	-	-	77	100
8	2	581131	A	G	IG	-	-	-	-	-	-	-	90	97.78
8	2	619262	T	C	COD	nonsyn	AAT>AGT	N>S	618612:620154	-	-	solute:Na+ symporter, SSS family protein	67	100
8	2	665176	G	A	COD	nonsyn	TGG>TGA	W>*	664783:666163	+	-	MFS transporter, OPA family, sugar phosphate sensor protein UhpC	92	100
8	2	858087	A	G	COD	nonsyn	TCT>CCT	S>P	857106:858429	-	dsdA	D-serine dehydratase	97	100
8	2	915868	T	C	IG	-	-	-	-	-	-	-	108	100
8	2	925050	C	T	IG	-	-	-	-	-	-	-	79	100
13	1	52218	C	T	COD	nonsyn	ACC>ATC	T>I	52096:52477	+	-	camphor resistance protein CrcB	96	98.96
13	1	452147	A	G	COD	nonsyn	ATA>GTA	I>V	450688:452494	+	-	long-chain acyl-CoA synthetase	94	100
13	1	570616	C	T	COD	syn	TTG>TTA	L>L	569928:570759	-	-	vitamin B12 transport system substrate-binding protein	60	95
13	1	644508	T	C	COD	nonsyn	TTT>CTT	F>L	644459:648086	+	-	exodeoxyribonuclease V beta subunit	91	97.8
13	1	656189	C	T	COD	nonsyn	GCT>ACT	A>T	655253:656465	-	-	class V aminotransferase	101	99.01
13	1	659988	T	C	COD	nonsyn	TAC>CAC	Y>H	659882:660467	+	-	RNA polymerase sigma factor	104	100
13	1	752961	C	T	COD	syn	ATC>ATT	I>I	752625:754686	+	-	ferric vibriobactin receptor	67	98.51
13	1	758163	G	A	COD	nonsyn	GCA>ACA	A>T	756050:763307	+	-	non-ribosomal peptide synthetase modules siderophore biosynthesis	57	94.74
13	1	839053	A	G	COD	syn	CAA>CAG	Q>Q	838495:839395	+	fliP	flagellar biosynthesis protein FliP	85	100
13	1	1459094	A	G	COD	nonsyn	ACG>GCG	T>A	1458811:1460185	+	-	MotA/TolQ/ExbB proton channel family protein	58	100
13	1	1484249	C	T	COD	nonsyn	CCT>TCT	P>S	1482262:1484296	+	-	signal transduction histidine kinase	54	98.15
13	1	1528395	A	G	COD	nonsyn	ACT>GCT	T>A	1527929:1529624	+	-	hypothetical protein	54	98.15
13	1	1866558	A	C	COD	nonsyn	CTT>CGT	L>R	1866400:1866862	-	-	protein-S-isoprenylcysteine methyltransferase	70	100
13	1	1925478	T	C	COD	nonsyn	AAC>GAC	N>D	1924983:1927254	-	clpA	ATP-dependent Clp protease ATP-binding subunit	74	100
13	1	2095107	G	A	COD	nonsyn	GCC>ACC	A>T	2094782:2095697	+	-	rcp protein	50	98
13	1	2153623	T	C	COD	nonsyn	CAC>CGC	H>R	2153429:2153861	-	-	serine O-acetyltransferase	90	98.89
13	1	2360017	G	A	COD	nonsyn	CGT>TGT	R>C	2358724:2360920	-	-	phosphate ABC transporter permease	60	100
13	1	2386454	G	A	COD	syn	CTG>CTA	L>L	2386406:2388782	+	-	C-di-GMP phosphodiesterase A-related protein	52	100
13	1	2512745	G	A	COD	nonsyn	CCG>CTG	P>L	2511264:2513727	-	-	ATP-dependent RNA helicase HrpB	79	98.73
13	1	2878679	T	C	COD	syn	AGT>AGC	S>S	2878586:2879867	+	kdtA	3-deoxy-D-manno-octulosonic-acid transferase	66	100
13	1	2975059	G	A	COD	nonsyn	GCG>GTG	A>V	2974868:2975258	-	-	F0F1 ATP synthase subunit I	80	96.25
13	2	360994	C	T	IG	-	-	-	-	-	-	-	22	100
13	2	511646	C	T	COD	nonsyn	ACA>ATA	T>I	511101:512670	+	-	gamma-glutamyltranspeptidase	29	100
13	2	764787	A	G	COD	nonsyn	TAC>TGC	Y>C	763894:764959	+	-	integrase	84	100
13	2	908987	G	A	COD	nonsyn	ACC>ATC	T>I	908949:909993	-	-	AraC family transcriptional regulator	66	96.97
13	2	978044	A	G	COD	syn	CGT>CGC	R>R	977419:978391	-	-	hypothetical protein	53	100
13	2	1098295	G	A	COD	syn	GGG>GGA	G>G	1098025:1099057	+	-	spermidine/putrescine ABC transporter periplasmic spermidine/putrescine-binding protein	101	99.01
14	1	23005	A	G	COD	nonsyn	ATT>GTT	I>V	22812:24336	+	-	magnesium chelatase family protein	35	100
14	1	204889	A	G	COD	syn	ACT>ACC	T>T	203772:205476	-	-	sodium:solute symporter family protein	72	100
14	1	255119	C	T	COD	nonsyn	GGC>GAC	G>D	254016:255825	-	-	fumarate reductase flavoprotein subunit	51	98.04
14	1	360605	T	C	COD	nonsyn	CTT>CCT	L>P	360525:360960	+	rplO	50S ribosomal protein L15	48	100
14	1	381929	C	T	COD	nonsyn	GCC>ACC	A>T	381401:382130	-	-	zinc-binding protein	88	100
14	1	475235	C	T	COD	syn	ACC>ACT	T>T	474929:475661	+	-	pyridoxine 5'-phosphate synthase	45	95.56
14	1	513664	A	G	IG	-	-	-	-	-	-	-	58	96.55
14	1	695292	T	C	COD	nonsyn	TAC>CAC	Y>H	694502:695477	+	thiL	thiamine monophosphate kinase	48	100
14	1	697944	C	T	COD	nonsyn	CGT>CAT	R>H	696682:699313	-	glnD	PII uridylyl-transferase	46	100
14	1	820175	T	C	COD	syn	GCT>GCC	A>A	819287:820418	+	-	flagellin	39	100
14	1	899950	C	T	COD	syn	AGC>AGT	S>S	899248:900382	+	-	chemotaxis-specific methylesterase	43	100
14	1	948714	C	T	IG	-	-	-	-	-	-	-	56	100
14	1	1060191	C	T	COD	nonsyn	CGA>TGA	R>*	1059383:1060580	+	-	SAM-dependent methyltransferase	64	98.44
14	1	1133906	C	T	COD	syn	GGC>GGT	G>G	1132844:1134431	+	cydA-1	cytochrome d ubiquinol oxidase subunit I	49	100
14	1	1207033	C	T	COD	nonsyn	GCC>GTC	A>V	1206404:1208396	+	-	hypothetical protein	56	100
14	1	1207491	A	G	COD	nonsyn	AGC>GGC	S>G	1206404:1208396	+	-	hypothetical protein	40	100
14	1	1270399	A	G	COD	syn	CGT>CGC	R>R	1269366:1271736	-	-	Fe-S oxidoreductase	37	100
14	1	1314838	A	G	COD	syn	TTG>CTG	L>L	1313503:1314958	-	cls	cardiolipin synthetase	64	100
14	1	1457553	A	G	COD	syn	GTT>GTC	V>V	1456430:1457735	-	-	glycerol-3-phosphate ABC transporter substrate-binding protein	56	100
14	1	1704948	G	A	COD	nonsyn	GCG>GTG	A>V	1704910:1705555	-	maiA	maleylacetoacetate isomerase	68	100
14	1	1896543	G	A	COD	nonsyn	TGT>TAT	C>Y	1896037:1897228	+	-	Tryptophan synthase subunit beta	47	97.87
14	1	1985498	G	A	COD	syn	ACC>ACT	T>T	1984687:1986025	-	-	response regulator	48	100
14	1	2290059	G	A	COD	nonsyn	CGC>CAC	R>H	2288854:2290654	+	oadA-2	oxaloacetate decarboxylase	66	95.45
14	1	2335754	T	C	COD	syn	GTA>GTG	V>V	2334370:2336221	-	hscA	chaperone protein HscA	43	100
14	1	2439187	G	A	COD	syn	GCC>GCT	A>A	2438853:2439261	-	-	DNA polymerase III subunit psi	43	100
14	1	2517465	A	G	COD	nonsyn	GAT>GGT	D>G	2516803:2517694	+	-	glutamyl-Q tRNA(Asp) synthetase	50	100
14	1	2897889	G	A	COD	nonsyn	CAT>TAT	H>Y	2897844:2898489	-	pyrE	orotate phosphoribosyltransferase	44	100
14	2	112154	C	T	IG	-	-	-	-	-	-	-	56	98.21
14	2	293273	T	C	COD	nonsyn	GAC>GGC	D>G	292326:295191	-	-	glycine dehydrogenase	52	100
14	2	313098	C	T	COD	syn	GGC>GGT	G>G	312993:313311	+	-	putative antidote protein	42	95.24
14	2	421627	C	T	COD	syn	ATC>ATT	I>I	421315:421846	+	-	hypothetical protein	45	100
14	2	607847	G	A	IG	-	-	-	-	-	-	-	50	100
14	2	631626	T	C	COD	syn	AGA>AGG	R>R	631385:632654	-	-	HDIG domain protein	45	100
14	2	797687	T	C	COD	syn	AAA>AAG	K>K	797233:798655	-	-	aspartate kinase	71	100
14	2	1014387	A	G	COD	nonsyn	TAC>CAC	Y>H	1013100:1015080	-	-	methyl-accepting chemotaxis protein	42	97.62
14	2	1046288	T	C	COD	nonsyn	AGT>GGT	S>G	1045424:1046867	-	-	coniferyl-aldehyde dehydrogenase	45	100
16	1	393220	C	T	COD	nonsyn	CAG>TAG	Q>*	392061:393417	+	-	UDP-N-acetylmuramate:L-alanyl-gamma-D-glutamyl- meso-diaminopimelate ligase	123	99.19
16	1	516089	C	T	COD	syn	GCG>GCA	A>A	516046:517273	-	-	type IV pilin biogenesis protein PilC	106	100
16	1	583480	A	G	COD	nonsyn	GTG>GCG	V>A	581021:585566	-	gltB-1	glutamate synthase, large subunit	140	99.29
16	1	670279	C	T	COD	nonsyn	CCG>TCG	P>S	669939:670536	+	-	Na(+)-translocating NADH-quinone reductase subunit E	142	98.59
16	1	723228	C	T	IG	-	-	-	-	-	-	-	97	100
16	1	759608	G	A	COD	syn	CGG>CGA	R>R	756050:763307	+	-	non-ribosomal peptide synthetase modules siderophore biosynthesis	100	99
16	1	810407	C	T	COD	syn	GAC>GAT	D>D	810311:811331	+	-	lipoprotein	103	99.03
16	1	829540	T	C	COD	syn	CTT>CTC	L>L	828406:830149	+	fliF	flagellar MS-ring protein	119	100
16	1	877039	G	C	COD	nonsyn	GTT>CTT	V>L	876486:879831	+	-	AraC family transcriptional regulator	98	100
16	1	1072000	A	G	COD	nonsyn	GTA>GCA	V>A	1070765:1072757	-	-	methyl-accepting chemotaxis protein	98	98.98
16	1	1183728	A	G	COD	syn	TCT>TCC	S>S	1181627:1183973	-	nanH	neuraminidase	68	100
16	1	1228495	C	T	COD	nonsyn	GGC>AGC	G>S	1228375:1229674	-	pqiA	paraquat-inducible protein A	85	100
16	1	1243587	T	C	COD	nonsyn	CAC>CGC	H>R	1243471:1243690	-	infA	translation initiation factor IF-1	85	98.82
16	1	1285545	A	G	COD	nonsyn	GTG>GCG	V>A	1285009:1285657	-	-	hypothetical protein	136	100
16	1	1347196	T	C	COD	syn	AGA>AGG	R>R	1347150:1348854	-	-	methyl-accepting chemotaxis protein	99	100
16	1	1666225	G	A	COD	syn	ATC>ATT	I>I	1663440:1667370	-	hrpA	ATP-dependent RNA helicase HrpA	81	98.77
16	1	1823408	G	A	COD	syn	GGC>GGT	G>G	1823359:1824367	-	-	vtamin B12-transporter permease	92	98.91
16	1	1859537	A	G	COD	nonsyn	ACT>GCT	T>A	1858519:1859728	+	-	imidazolonepropionase	83	98.8
16	1	1923050	T	C	IG	-	-	-	-	-	-	-	57	96.49
16	1	1939932	G	A	COD	syn	CTG>TTG	L>L	1939413:1941015	-	-	Na+/H+ antiporter	112	100
16	1	2144593	C	T	COD	nonsyn	GCT>ACT	A>T	2143525:2146399	-	-	hemolysin-like protein	87	98.85
16	1	2147919	A	G	IG	-	-	-	-	-	-	-	93	100
16	1	2204791	A	G	COD	syn	GAT>GAC	D>D	2204286:2208180	-	-	phosphoribosylformylglycinamidine synthase	91	100
16	1	2211158	A	G	COD	nonsyn	CTG>CCG	L>P	2211087:2212647	-	-	Aminobenzoyl-glutamate transport protein	146	100
16	1	2226511	T	C	COD	nonsyn	TTC>CTC	F>L	2225904:2227173	+	-	phage family integrase	100	100
16	1	2302962	G	A	COD	nonsyn	CCA>TCA	P>S	2302803:2303517	-	vibD	vibriobactin synthase component D	130	100
16	1	2412342	G	A	IG	-	-	-	-	-	-	-	88	100
16	1	2454233	T	C	COD	syn	AAA>AAG	K>K	2451994:2454691	-	infB	translation initiation factor IF-2	39	100
16	1	2467438	G	A	COD	syn	GGC>GGT	G>G	2466810:2467998	-	-	Tyrosyl-tRNA synthetase	124	99.19
16	1	2477563	C	T	COD	nonsyn	CCA>CTA	P>L	2477174:2478197	+	-	ribosomal RNA small subunit methyltransferase C	76	100
16	1	2497816	T	C	COD	syn	GGA>GGG	G>G	2497344:2498376	-	-	iron(III) ABC transporter ATP-binding protein	96	97.92
16	1	2680114	G	A	COD	syn	GGC>GGT	G>G	2679594:2681322	-	-	MSHA biogenesis protein MshE	95	97.89
16	1	2755425	T	C	IG	-	-	-	-	-	-	-	115	98.26
16	1	2919789	G	A	COD	syn	CTG>CTA	L>L	2919357:2920026	+	-	Threonine efflux protein	114	99.12
16	1	2929702	G	A	COD	syn	ACC>ACT	T>T	2928918:2929857	-	-	peptide/nickel transport system permease protein	112	100
16	1	2974154	A	G	COD	nonsyn	CTA>CCA	L>P	2974047:2974860	-	-	F0F1 ATP synthase subunit A	112	99.11
16	2	48413	C	T	COD	nonsyn	CAC>TAC	H>Y	48247:49474	+	-	sodium/glutamate symporter	85	100
16	2	50772	G	A	IG	-	-	-	-	-	-	-	154	99.35
16	2	119417	G	A	COD	syn	GCG>GCA	A>A	118796:120566	+	-	type VI secretion system protein ImpG	127	100
16	2	126394	T	C	COD	nonsyn	GTG>GCG	V>A	125657:128267	+	-	type VI secretion system protein VasG	97	100
16	2	162378	C	T	COD	nonsyn	CCC>CTC	P>L	161989:163201	+	-	hydroxyglutarate oxidase	107	100
16	2	220772	C	T	COD	nonsyn	GCG>ACG	A>T	220223:221579	-	-	ATP-dependent RNA helicase RhlE	82	98.78
16	2	366778	C	T	COD	nonsyn	CAA>TAA	Q>*	366255:366918	+	-	hypothetical protein	67	100
16	2	478461	C	T	IG	-	-	-	-	-	-	-	88	97.73
16	2	478474	A	G	COD	syn	CGT>CGC	R>R	478470:479415	-	rbgA	ribosomal biogenesis GTPase	94	97.87
16	2	483889	G	A	COD	nonsyn	GCA>GTA	A>V	481697:484937	-	-	pyruvate:ferredoxin (flavodoxin) oxidoreductase	95	98.95
16	2	524112	A	G	IG	-	-	-	-	-	-	-	81	100
16	2	573445	C	T	COD	syn	GAC>GAT	D>D	573220:574171	+	-	transaldolase	99	98.99
16	2	623648	A	G	COD	nonsyn	AGC>GGC	S>G	623140:624172	+	-	transcriptional regulator, LacI family	102	100
16	2	643226	G	A	COD	nonsyn	CGT>TGT	R>C	643145:644351	-	-	putative acyltransferase	54	100
16	2	690460	G	A	COD	nonsyn	CCG>CTG	P>L	690422:692252	-	-	hypothetical protein	112	100
16	2	815998	C	T	COD	nonsyn	CGT>TGT	R>C	814956:816441	+	gapA-2	glyceraldehyde-3-phosphate dehydrogenase	69	98.55
16	2	899803	A	G	COD	syn	CGT>CGC	R>R	899352:899814	-	-	TetR family transcriptional regulator	117	99.15
16	2	938322	G	A	COD	syn	GAC>GAT	D>D	937580:938954	-	-	diguanylate cyclase	98	100
16	2	952899	A	G	COD	nonsyn	CTC>CCC	L>P	950896:953257	-	-	ATP-dependent protease La-related protein	89	98.88
16	2	1028277	T	C	COD	nonsyn	TTT>CTT	F>L	1027922:1028858	+	-	virulence factor	103	99.03
22	1	199463	T	C	IG	-	-	-	-	-	-	-	69	100
22	1	359656	A	G	COD	nonsyn	TAC>TGC	Y>C	359465:359819	+	rplR	50S ribosomal protein L18	67	100
22	1	380066	A	G	COD	nonsyn	CTG>CCG	L>P	379347:380607	-	-	antimicrobial peptide ABC transporter permease	40	100
22	1	495248	C	T	COD	nonsyn	GTC>ATC	V>I	494672:495935	-	-	pho4 family protein	70	100
22	1	523959	C	T	COD	syn	AGC>AGT	S>S	523299:524052	+	-	thiol:disulfide interchange protein DsbC	71	98.59
22	1	528633	G	A	COD	syn	TTG>TTA	L>L	528282:529053	+	pdhR	transcriptional regulator PdhR	90	100
22	1	622593	C	T	COD	syn	CAG>CAA	Q>Q	621398:623084	-	-	putative long-chain-fatty-acid--CoA ligase	52	100
22	1	647099	A	G	COD	syn	GAA>GAG	E>E	644459:648086	+	-	exodeoxyribonuclease V beta subunit	70	98.57
22	1	687964	C	T	COD	syn	GGC>GGT	G>G	687325:688459	+	proB	gamma-glutamyl kinase	59	93.22
22	1	690730	A	G	COD	syn	AAA>AAG	K>K	690295:691399	+	ribD	riboflavin biosynthesis protein RibD	45	97.78
22	1	710242	C	T	COD	nonsyn	TCG>TTG	S>L	708197:710609	+	-	outer membrane protein assembly factor YaeT	53	100
22	1	721852	A	G	IG	-	-	-	-	-	-	-	76	100
22	1	876778	C	T	COD	nonsyn	CAA>TAA	Q>*	876486:879831	+	-	AraC family transcriptional regulator	54	100
22	1	982339	T	C	COD	syn	GCT>GCC	A>A	981187:983035	+	-	putative peptidase	64	100
22	1	1018962	A	G	COD	nonsyn	GAC>GGC	D>G	1018771:1019662	+	-	LysR family transcriptional regulator	56	100
22	1	1261379	A	G	COD	nonsyn	TAC>TGC	Y>C	1260795:1261578	+	-	putative S-adenosyl-L-methionine-dependent methyltransferase	55	98.18
22	1	1265108	T	C	COD	syn	GCT>GCC	A>A	1263626:1268102	+	mukB	cell division protein MukB	43	100
22	1	1494747	C	T	COD	nonsyn	CCG>CTG	P>L	1494643:1495711	+	fdnI	formate dehydrogenase, cytochrome B556 subunit	58	100
22	1	1498238	G	A	COD	syn	GGC>GGT	G>G	1497625:1498687	-	aroH	phospho-2-dehydro-3-deoxyheptonate aldolase	53	100
22	1	1546113	C	T	COD	nonsyn	GAT>AAT	D>N	1545555:1559193	-	rtxA	RTX toxin RtxA	49	100
22	1	1786214	T	C	COD	nonsyn	AAC>AGC	N>S	1785060:1786665	-	-	transporter, BCCT family	53	98.11
22	1	1961926	A	T	COD	nonsyn	GAT>GAA	D>E	1961256:1962606	-	-	ATPase, AAA family	76	98.68
22	1	2108062	T	C	IG	-	-	-	-	-	-	-	53	100
22	1	2136679	A	G	COD	nonsyn	TCG>CCG	S>P	2135350:2137564	-	-	capsular polysaccharide synthesis enzyme CpsD exopolysaccharide synthesis	36	100
22	1	2139564	G	A	COD	syn	CCC>CCT	P>P	2139386:2140781	-	-	putative capsular polysaccharide biosynthesis glycosyltransferase	57	98.25
22	1	2233095	T	C	COD	nonsyn	ACA>GCA	T>A	2229087:2233650	-	-	accessory colonization factor AcfD	43	100
22	1	2240314	C	T	IG	-	-	-	-	-	-	-	29	100
22	1	2278837	C	T	COD	nonsyn	CGT>CAT	R>H	2277620:2279237	-	-	NAD(FAD)-utilizing dehydrogenase	46	100
22	1	2296008	C	T	COD	nonsyn	CGG>CAG	R>Q	2295361:2296294	-	-	LysR family transcriptional regulator	68	100
22	1	2300292	G	A	COD	syn	GGC>GGT	G>G	2299667:2301650	-	-	alkyl sulfatase	79	97.47
22	1	2352715	G	A	IG	-	-	-	-	-	-	-	58	100
22	1	2390135	A	G	COD	nonsyn	TCT>CCT	S>P	2389697:2391644	-	-	soluble lytic murein transglycosylase	56	100
22	1	2512642	T	C	COD	syn	GAA>GAG	E>E	2511264:2513727	-	-	ATP-dependent RNA helicase HrpB	68	100
22	1	2543548	A	G	COD	syn	TCT>TCC	S>S	2543496:2543745	-	rpsP	30S ribosomal protein S16	47	95.74
22	1	2592715	A	G	COD	nonsyn	TAT>TGT	Y>C	2592326:2593406	+	-	putative extracellular solute-binding protein	29	100
22	1	2659898	T	C	COD	nonsyn	CAG>CGG	Q>R	2659851:2661297	-	-	TldD protein	42	100
22	1	2671845	G	A	COD	nonsyn	CAG>TAG	Q>*	2670708:2674467	-	-	MSHA biogenesis protein MshQ	46	95.65
22	1	2876763	T	C	COD	nonsyn	CTC>CCC	L>P	2876752:2877802	+	-	putative lipopolysaccharide biosynthesis protein	69	100
22	1	2973595	G	A	COD	nonsyn	CCG>TCG	P>S	2973202:2973667	-	-	F0F1 ATP synthase subunit B	68	100
22	2	41122	G	A	COD	nonsyn	GGC>AGC	G>S	39759:41634	+	-	dTDP-glucose 4,6-dehydratase	37	100
22	2	106870	C	T	COD	syn	CCC>CCT	P>P	106330:107371	+	-	Gfo/Idh/MocA family oxidoreductase	42	100
22	2	187312	T	C	COD	syn	CAA>CAG	Q>Q	186771:188700	-	-	TPR domain protein in aerotolerance operon	39	94.87
22	2	433689	T	C	IG	-	-	-	-	-	-	-	13	100
22	2	646545	C	T	COD	nonsyn	GGG>AGG	G>R	645774:646677	-	-	preprotein translocase subunit SecF	34	97.06
22	2	669348	T	C	COD	nonsyn	ACG>GCG	T>A	667863:670818	-	torS	sensor protein TorS	51	100
22	2	777660	A	G	IG	-	-	-	-	-	-	-	59	100
22	2	958476	G	A	COD	nonsyn	GCG>GTG	A>V	958198:958942	-	-	amino acid ABC transporter substrate-binding protein	82	100
22	2	1080321	A	G	COD	syn	TTG>CTG	L>L	1079373:1081536	-	-	chemotaxis protein CheA	80	97.5
23	1	91180	T	C	COD	nonsyn	GAT>GGT	D>G	90704:91538	-	-	GlpG protein	64	100
23	1	139898	A	G	COD	syn	TTA>TTG	L>L	138140:139976	+	-	vitamin B12 receptor	83	98.8
23	1	234095	T	C	COD	nonsyn	TAT>TGT	Y>C	232962:234240	-	-	NADP-dependent malic enzyme	70	100
23	1	301012	A	G	COD	nonsyn	TTC>TCC	F>S	300620:301178	-	-	putative Peptidoglycan domain protein	77	97.4
23	1	451280	C	T	COD	syn	CTG>TTG	L>L	450688:452494	+	-	long-chain acyl-CoA synthetase	72	100
23	1	467533	A	G	COD	syn	AAA>AAG	K>K	467497:468136	+	rseA	sigma-E factor negative regulatory protein RseA	65	100
23	1	539250	C	T	COD	nonsyn	GCG>GTG	A>V	539179:540667	+	murE	UDP-N-acetylmuramoylalanyl-D-glutamate--2, 6-diaminopimelate ligase	48	100
23	1	582136	C	T	COD	nonsyn	TGC>TAC	C>Y	581021:585566	-	gltB-1	glutamate synthase, large subunit	66	96.97
23	1	760696	T	C	COD	nonsyn	ATA>ACA	I>T	756050:763307	+	-	non-ribosomal peptide synthetase modules siderophore biosynthesis	56	100
23	1	771356	C	T	COD	syn	AAC>AAT	N>N	771281:772586	+	flgE	flagellar hook protein FlgE	88	98.86
23	1	882625	C	T	COD	nonsyn	GCT>GTT	A>V	880829:883106	+	-	ferrous iron transport protein B	67	100
23	1	951554	A	G	COD	syn	GCT>GCC	A>A	950413:951874	-	-	sodium-dependent transporter	56	98.21
23	1	1128974	T	C	COD	syn	GCT>GCC	A>A	1128626:1130006	+	cysS	cysteinyl-tRNA synthetase	67	98.51
23	1	1259704	C	A	COD	nonsyn	AAC>AAA	N>K	1259053:1259758	+	-	DNA-binding transcriptional regulator TorR	43	100
23	1	1289030	C	T	COD	syn	GGC>GGT	G>G	1288919:1290104	+	-	cytochrome c-type protein TorC	82	97.56
23	1	1341067	T	C	COD	syn	GCT>GCC	A>A	1340794:1342441	+	-	putative trypsin	76	100
23	1	1347778	C	T	COD	syn	GCG>GCA	A>A	1347150:1348854	-	-	methyl-accepting chemotaxis protein	51	98.04
23	1	1402712	C	T	COD	syn	GCC>GCT	A>A	1402469:1403447	+	cheV-1	chemotaxis protein CheV	43	97.67
23	1	1463981	C	T	COD	nonsyn	CCG>CTG	P>L	1463232:1464081	+	-	DNA ligase	38	100
23	1	1561624	T	C	COD	syn	TTG>CTG	L>L	1560474:1562583	+	rtxB	RTX toxin transporter	49	100
23	1	1801415	G	A	COD	nonsyn	GCC>GTC	A>V	1801167:1802430	-	-	putative iron-regulated protein A	50	98
23	1	1813563	T	C	COD	syn	GGT>GGC	G>G	1811613:1813899	+	-	ribonucleotide-diphosphate reductase subunit alpha	72	100
23	1	1859856	T	C	COD	syn	TTG>CTG	L>L	1859717:1860728	+	-	formimidoylglutamase	53	100
23	1	2141214	G	A	IG	-	-	-	-	-	-	-	58	100
23	1	2191687	T	C	COD	syn	CGT>CGC	R>R	2190625:2192506	+	-	1-deoxy-D-xylulose-5-phosphate synthase	64	100
23	1	2307772	G	A	COD	nonsyn	CGC>CAC	R>H	2307740:2309051	+	vibH	vibriobactin synthetase, amide synthase subunit VibH	82	98.78
23	1	2321140	T	C	COD	syn	CAT>CAC	H>H	2320216:2321557	+	xseA	exodeoxyribonuclease VII large subunit	63	100
23	1	2354559	G	A	IG	-	-	-	-	-	-	-	89	100
23	1	2381885	T	C	COD	syn	AAA>AAG	K>K	2381203:2382178	-	rluD	23S rRNA pseudouridine synthase D	51	100
23	1	2493106	T	C	COD	nonsyn	TTA>TCA	L>S	2491241:2493155	+	-	beta-hexosaminidase	64	98.44
23	1	2661259	G	A	COD	syn	CCC>CCT	P>P	2659851:2661297	-	-	TldD protein	94	100
23	1	2851682	T	C	COD	nonsyn	TAC>CAC	Y>H	2851177:2853043	+	-	mannosyl-transferase	74	100
23	1	2927964	C	T	COD	nonsyn	GCT>ACT	A>T	2927796:2928744	-	-	hypothetical protein	66	100
23	2	285353	A	G	COD	nonsyn	ACT>GCT	T>A	285133:287044	+	-	methyl-accepting chemotaxis protein	87	100
23	2	394549	C	T	COD	nonsyn	TCC>TTC	S>F	394280:394739	+	-	hypothetical protein	50	100
23	2	942122	T	C	COD	nonsyn	ATT>GTT	I>V	941423:942347	-	-	permease	55	100
23	2	1021312	G	A	COD	nonsyn	CGT>CAT	R>H	1020377:1022081	+	-	phosphoglucomutase/phosphomannomutase alpha/beta/subunit	60	100
23	2	1078017	A	G	COD	nonsyn	TTA>TCA	L>S	1076329:1078366	-	-	methyl-accepting chemotaxis protein	70	100
24	1	15951	G	A	IG	-	-	-	-	-	-	-	10	100
24	1	158975	C	T	COD	syn	GTG>GTA	V>V	158704:160105	-	ntrC	nitrogen regulation protein NR(I)	19	100
24	1	217633	A	G	IG	-	-	-	-	-	-	-	24	100
24	1	418702	G	A	COD	syn	CTC>CTT	L>L	418461:419838	-	-	PhoH family protein	22	100
24	1	501858	C	T	COD	nonsyn	CGC>TGC	R>C	500345:503192	+	-	bifunctional glutamine-synthetase adenylyltransferase/deadenyltransferase	18	100
24	1	515877	T	C	COD	nonsyn	GAG>GGG	E>G	515113:515989	-	-	leader peptidase PilD	28	100
24	1	574193	A	G	COD	nonsyn	GTC>GCC	V>A	573129:574542	-	gltD_1	glutamate synthase subunit beta	28	100
24	1	582749	G	A	COD	nonsyn	CAA>TAA	Q>*	581021:585566	-	gltB-1	glutamate synthase, large subunit	22	100
24	1	646532	C	T	COD	syn	ATC>ATT	I>I	644459:648086	+	-	exodeoxyribonuclease V beta subunit	21	100
24	1	663674	C	T	COD	syn	TCG>TCA	S>S	663229:663805	-	-	putative lipoprotein	20	100
24	1	851830	A	G	COD	nonsyn	ACG>GCG	T>A	850896:852042	+	pdxB	erythronate-4-phosphate dehydrogenase	34	100
24	1	885592	A	G	COD	nonsyn	TTT>CTT	F>L	884128:885907	-	argS	arginyl-tRNA synthetase	9	100
24	1	965791	T	C	COD	syn	AAA>AAG	K>K	965484:966309	-	-	putative lipoprotein	14	100
24	1	981868	A	G	COD	syn	GAA>GAG	E>E	981187:983035	+	-	putative peptidase	20	100
24	1	1228000	G	A	COD	nonsyn	ACC>ATC	T>I	1226735:1228364	-	pqiB	paraquat-inducible protein B	16	100
24	1	1351638	G	A	COD	syn	GCC>GCT	A>A	1350983:1352357	-	-	sensor histidine kinase	17	100
24	1	1423632	T	C	COD	syn	CAT>CAC	H>H	1423173:1423689	+	-	superoxide dismutase	8	100
24	1	1428004	T	C	COD	nonsyn	GTG>GCG	V>A	1427915:1428788	+	-	LysR family transcriptional regulator	16	100
24	1	1930603	T	C	COD	nonsyn	TAT>TGT	Y>C	1928405:1930631	-	-	isocitrate dehydrogenase	28	100
24	1	2121009	G	A	COD	nonsyn	GTC>ATC	V>I	2118629:2121206	+	leuS	leucyl-tRNA synthetase	15	100
24	1	2142454	G	A	COD	nonsyn	GCC>ACC	A>T	2142054:2143371	+	-	Lipid A core - O-antigen ligase-like RbmD	18	100
24	1	2194737	G	A	COD	syn	GCG>GCA	A>A	2193738:2194776	+	-	hypothetical protein	22	100
24	1	2196444	G	A	COD	syn	GTG>GTA	V>V	2196426:2196726	+	-	hypothetical protein	19	100
24	1	2207941	G	A	COD	syn	CCC>CCT	P>P	2204286:2208180	-	-	phosphoribosylformylglycinamidine synthase	19	100
24	1	2215200	G	A	COD	nonsyn	GCG>GTG	A>V	2214679:2215270	-	-	type 4 fimbrial biogenesis protein PilW	18	94.44
24	1	2295984	G	A	COD	nonsyn	GCG>GTG	A>V	2295361:2296294	-	-	LysR family transcriptional regulator	13	100
24	1	2334148	G	A	COD	syn	GAC>GAT	D>D	2334018:2334357	-	-	ferredoxin	15	100
24	1	2478074	A	G	COD	syn	GGA>GGG	G>G	2477174:2478197	+	-	ribosomal RNA small subunit methyltransferase C	21	100
24	1	2496420	G	A	COD	nonsyn	GTG>ATG	V>M	2495801:2497214	+	-	phosphoglucomutase/phosphomannomutase	17	100
24	1	2541963	A	G	COD	nonsyn	GTA>GCA	V>A	2541748:2542102	-	rplS	50S ribosomal protein L19	31	100
24	1	2551310	G	A	COD	syn	GGC>GGT	G>G	2550058:2552914	-	-	protease, insulinase family/protease, insulinase family	24	100
24	1	2630787	G	A	COD	syn	TTG>TTA	L>L	2629893:2631021	+	mltC	membrane-bound lytic murein transglycosylase C	24	100
24	1	2798154	G	A	COD	nonsyn	TCG>TTG	S>L	2797771:2798764	-	-	hypothetical protein	38	100
24	1	2912733	G	T	COD	nonsyn	GCT>GAT	A>D	2912665:2913028	-	-	hypothetical protein	14	100
24	1	2963332	G	A	COD	nonsyn	GAA>AAA	E>K	2963145:2964309	+	fadA	3-ketoacyl-CoA thiolase	17	100
24	1	2965620	T	C	COD	nonsyn	TGG>CGG	W>R	2965439:2966642	+	-	inner membrane transport protein YdhC	27	88.89
24	2	43941	T	C	COD	syn	AAA>AAG	K>K	43559:44777	-	-	serine/threonine transporter SstT	18	100
24	2	76474	T	C	COD	nonsyn	TGG>CGG	W>R	76245:76806	+	-	hypothetical protein	27	100
24	2	491568	A	G	COD	nonsyn	ACA>GCA	T>A	491432:491978	+	-	cytochrome b561	22	100
24	2	510175	C	T	COD	nonsyn	CAT>TAT	H>Y	509421:510807	+	-	GGDEF family protein	18	100
24	2	528726	A	G	COD	nonsyn	ATA>ATG	I>M	527154:529836	+	-	protein acetyltransferase	20	100
25	1	28548	T	C	IG	-	-	-	-	-	-	-	31	100
25	1	111666	G	A	COD	nonsyn	TCA>TTA	S>L	111448:111763	-	cyaY	frataxin-like protein	33	100
25	1	287202	G	A	COD	nonsyn	GCG>GTG	A>V	286648:288133	-	-	bacteriophage Mu tail sheath protein (GpL)	27	100
25	1	493126	A	G	COD	syn	GAA>GAG	E>E	493036:493807	+	-	general secretion pathway protein B	37	97.3
25	1	576570	A	G	COD	nonsyn	TTT>CTT	F>L	574560:579024	-	gltB	glutamate synthase subunit alpha	43	100
25	1	601460	A	G	COD	nonsyn	CAG>CGG	Q>R	601113:601794	+	-	uracil-DNA glycosylase	42	100
25	1	641657	C	T	COD	syn	GGC>GGT	G>G	640748:644195	+	recC	exonuclease V subunit gamma	32	100
25	1	712581	A	G	COD	nonsyn	AAG>AGG	K>R	712282:712735	+	fabZ	(3R)-hydroxymyristoyl-ACP dehydratase	34	100
25	1	744504	A	G	COD	syn	GTA>GTG	V>V	742584:745236	+	-	beta-hexosaminidase	30	96.67
25	1	750010	G	A	COD	nonsyn	GGC>GAC	G>D	748742:750167	+	gltX	glutamyl-tRNA synthetase	44	100
25	1	765495	A	G	COD	nonsyn	CAG>CGG	Q>R	765376:765811	+	-	putative lipoprotein	38	100
25	1	826755	G	A	COD	nonsyn	GGA>GAA	G>E	826570:828004	+	flrC	flagellar regulatory protein C	56	100
25	1	877896	A	G	COD	syn	GCA>GCG	A>A	876486:879831	+	-	AraC family transcriptional regulator	41	100
25	1	932273	G	A	COD	nonsyn	GCC>GTC	A>V	932238:935397	-	-	ribonuclease E	46	100
25	1	939503	A	G	COD	syn	GTA>GTG	V>V	938531:939557	+	-	putative phosphate acyltransferase	32	96.88
25	1	1235986	T	C	COD	nonsyn	CTG>CCG	L>P	1235597:1237049	+	gabD	succinate-semialdehyde dehydrogenase	31	100
25	1	1277963	G	A	COD	syn	GCG>GCA	A>A	1277597:1278284	+	-	membrane protein	30	96.67
25	1	1358028	C	T	COD	nonsyn	CGC>TGC	R>C	1357826:1358486	+	-	alpha-acetolactate decarboxylase	29	96.55
25	1	1421102	A	G	COD	nonsyn	AAC>AGC	N>S	1420992:1422504	+	katB	catalase	31	90.32
25	1	1459974	T	C	COD	nonsyn	GTA>GCA	V>A	1458811:1460185	+	-	MotA/TolQ/ExbB proton channel family protein	25	96
25	1	1504691	T	C	COD	syn	GCA>GCG	A>A	1503439:1506079	-	-	mce-like protein	24	100
25	1	1670065	C	T	COD	syn	CCG>CCA	P>P	1669266:1670850	-	-	GGDEF family protein	30	100
25	1	1679024	C	T	COD	syn	GCC>GCT	A>A	1678466:1679147	+	-	hypothetical protein	15	100
25	1	1714690	G	A	COD	nonsyn	GCC>GTC	A>V	1714424:1715627	-	-	putative AcnD-accessory protein PrpF	19	94.74
25	1	1755373	C	A	COD	nonsyn	CCT>CAT	P>H	1755062:1756439	+	-	para-aminobenzoate synthase component I	18	100
25	1	1782830	T	C	COD	nonsyn	AGT>GGT	S>G	1781633:1782965	-	-	phosphotransferase system cellobiose-specific component IIC	20	100
25	1	1859980	A	G	COD	nonsyn	TAC>TGC	Y>C	1859717:1860728	+	-	formimidoylglutamase	18	100
25	1	1923302	G	A	COD	nonsyn	GCC>ACC	A>T	1923238:1924915	+	-	putative transporter	29	100
25	1	1943711	T	C	IG	-	-	-	-	-	-	-	36	100
25	1	1958636	A	G	COD	nonsyn	AAA>GAA	K>E	1958458:1959739	+	bioA	adenosylmethionine--8-amino-7-oxononanoate transaminase	14	100
25	1	2068497	T	C	COD	syn	GTA>GTG	V>V	2068430:2069357	-	-	acetyl-CoA carboxylase subunit beta	37	97.3
25	1	2091747	T	C	COD	nonsyn	ACC>GCC	T>A	2089854:2091801	-	-	heat shock protein 90	41	100
25	1	2132546	G	A	COD	syn	GAC>GAT	D>D	2131894:2133145	-	glyA	serine hydroxymethyltransferase	59	100
25	1	2282253	T	C	COD	nonsyn	AGT>GGT	S>G	2281578:2282520	-	-	CitG protein	27	100
25	1	2285037	T	C	COD	nonsyn	AAC>AGC	N>S	2284570:2285446	-	citE	citrate lyase subunit beta	27	100
25	1	2292290	G	A	COD	syn	GTG>GTA	V>V	2292041:2293739	+	citA	sensor kinase CitA	43	97.67
25	1	2299549	G	A	COD	syn	GTG>GTA	V>V	2298037:2299588	+	-	alanine or glycine:cation symporter, AGCS family protein	33	100
25	1	2316406	G	A	COD	nonsyn	CCG>CTG	P>L	2314925:2316629	-	-	putative chitinase	28	100
25	1	2332504	G	A	COD	syn	CAC>CAT	H>H	2332266:2333556	-	pepB	aminopeptidase B	28	100
25	1	2388060	T	C	COD	nonsyn	TTC>CTC	F>L	2386406:2388782	+	-	C-di-GMP phosphodiesterase A-related protein	43	100
25	1	2472360	G	A	COD	nonsyn	TCT>TTT	S>F	2469511:2472631	-	-	putative multidrug resistance protein	46	100
25	1	2516882	T	C	COD	nonsyn	TAT>CAT	Y>H	2516803:2517694	+	-	glutamyl-Q tRNA(Asp) synthetase	36	97.22
25	1	2579040	C	T	COD	syn	GAG>GAA	E>E	2578790:2579267	-	-	2-C-methyl-D-erythritol 2,4-cyclodiphosphate synthase	40	100
25	2	24178	C	T	COD	nonsyn	CCG>CTG	P>L	22877:26135	+	-	membrane protein	28	100
25	2	204190	C	T	COD	syn	GCC>GCT	A>A	204088:204466	+	-	NADH:ubiquinone oxidoreductase subunit 2	29	100
25	2	249407	T	C	COD	nonsyn	GTC>GCC	V>A	249276:250215	+	-	vibriobactin and enterobactin ABC transporter permease	26	100
25	2	297498	T	C	COD	nonsyn	TCG>CCG	S>P	297446:298070	+	-	transcriptional regulator	35	100
25	2	351672	C	T	COD	nonsyn	CAA>TAA	Q>*	351191:351743	+	-	VRR-NUC domain protein	21	85.71
25	2	403865	G	A	IG	-	-	-	-	-	-	-	14	100
25	2	562698	T	C	COD	nonsyn	CTG>CCG	L>P	562621:563272	+	-	isoprenoid biosynthesis protein with amidotransferase-like domain protein	35	97.14
25	2	667806	T	C	IG	-	-	-	-	-	-	-	23	100
25	2	977161	T	C	COD	syn	CGT>CGC	R>R	976195:977299	+	-	N-ethylmaleimide reductase	32	100
25	2	1038707	A	G	COD	nonsyn	TAC>TGC	Y>C	1038096:1039002	+	-	LysR family transcriptional regulator	36	100
25	2	1050759	T	C	COD	nonsyn	GAC>GGC	D>G	1050373:1051864	-	-	sodium/proline symporter	34	100
30	1	23357	T	C	COD	nonsyn	GTG>GCG	V>A	22812:24336	+	-	magnesium chelatase family protein	134	98.51
30	1	32797	A	G	COD	syn	TCT>TCC	S>S	31845:33291	-	-	potassium uptake protein TrkH	111	99.1
30	1	40617	A	G	COD	syn	GAA>GAG	E>E	40425:40992	+	-	DNA topoisomerase I-like protein	203	99.51
30	1	171116	A	G	COD	nonsyn	CTG>CCG	L>P	170928:172557	-	-	phosphoenolpyruvate carboxykinase (ATP)	101	100
30	1	192970	T	C	COD	nonsyn	TTC>CTC	F>L	192780:193266	+	greB	transcription elongation factor GreB	136	100
30	1	208905	A	G	COD	nonsyn	CTG>CCG	L>P	208777:210580	-	dipZ	thiol:disulfide interchange protein	112	99.11
30	1	645040	C	T	COD	nonsyn	GCG>GTG	A>V	644459:648086	+	-	exodeoxyribonuclease V beta subunit	85	100
30	1	868038	C	T	COD	nonsyn	CGC>TGC	R>C	867386:870197	+	sucA	2-oxoglutarate dehydrogenase E1 component	78	100
30	1	875095	T	C	COD	syn	CAA>CAG	Q>Q	874527:875316	-	-	zinc ABC transporter ATP-binding protein	89	98.88
30	1	994127	T	C	COD	nonsyn	TTT>CTT	F>L	993559:994990	+	-	O-succinylbenzoic acid--CoA ligase	87	100
30	1	1138471	A	G	COD	syn	GAA>GAG	E>E	1137724:1138795	+	-	TolA protein	67	100
30	1	1240941	A	G	COD	nonsyn	CAC>CGC	H>R	1239481:1241764	+	-	acyl-CoA dehydrogenase	92	98.91
30	1	1558214	G	A	COD	nonsyn	TCG>TTG	S>L	1545555:1559193	-	rtxA	RTX toxin RtxA	78	100
30	1	1870604	A	G	COD	nonsyn	ACC>GCC	T>A	1870165:1870849	+	-	hypothetical protein	122	99.18
30	1	1916406	C	T	COD	nonsyn	CTC>TTC	L>F	1915664:1916585	+	-	signal transduction protein	111	99.1
30	1	1960467	G	A	COD	syn	GCC>GCT	A>A	1959845:1961153	-	-	seryl-tRNA synthetase	124	99.19
30	1	1977579	T	C	COD	syn	GTA>GTG	V>V	1976999:1977971	-	oppD	oligopeptide transporter ATP-binding protein	76	100
30	1	2387989	G	A	COD	nonsyn	GGG>GAG	G>E	2386406:2388782	+	-	C-di-GMP phosphodiesterase A-related protein	79	100
30	1	2475392	G	A	COD	nonsyn	GCC>ACC	A>T	2474464:2475763	+	-	glutamate-1-semialdehyde 2,1-aminomutase	73	100
30	1	2517093	A	G	COD	nonsyn	TAC>TGC	Y>C	2516803:2517694	+	-	glutamyl-Q tRNA(Asp) synthetase	115	100
30	1	2604583	T	C	COD	syn	GCA>GCG	A>A	2603454:2604618	-	-	phosphoglycerate kinase	111	100
30	1	2871234	T	C	COD	nonsyn	TTC>CTC	F>L	2871068:2872013	+	rfaD	ADP-L-glycero-D-manno-heptose-6-epimerase	173	99.42
30	1	2888911	T	C	IG	-	-	-	-	-	-	-	108	98.15
30	1	2932079	T	C	COD	nonsyn	GAC>GGC	D>G	2930991:2932548	-	-	peptide ABC transporter substrate-binding protein	92	98.91
30	1	2970086	T	C	COD	syn	GTA>GTG	V>V	2968750:2970154	-	-	F0F1 ATP synthase subunit beta	139	100
30	2	2112	C	T	COD	nonsyn	TCC>TTC	S>F	616:2593	+	-	Translation elongation factor	233	100
30	2	77590	C	T	COD	nonsyn	GCA>ACA	A>T	76939:78583	-	-	methyl-accepting chemotaxis protein	165	98.79
30	2	108027	C	T	COD	nonsyn	GTC>ATC	V>I	107778:109317	-	-	Rtn protein	154	100
30	2	188392	C	T	COD	syn	ACG>ACA	T>T	186771:188700	-	-	TPR domain protein in aerotolerance operon	208	98.56
30	2	281113	T	C	COD	nonsyn	CAA>CGA	Q>R	280391:281570	-	-	putative transcriptional regulator	155	98.71
30	2	313907	C	T	IG	-	-	-	-	-	-	-	102	99.02
30	2	401558	A	G	IG	-	-	-	-	-	-	-	104	98.08
30	2	523739	A	G	COD	nonsyn	ACT>GCT	T>A	523585:523747	+	-	hypothetical protein	128	98.44
30	2	1019705	C	T	COD	nonsyn	CGC>TGC	R>C	1019368:1020265	+	-	polar amino acid transport system permease protein	229	99.56
31	1	89718	T	C	COD	nonsyn	ACC>GCC	T>A	88350:90330	-	-	methyl-accepting chemotaxis protein	222	99.55
31	1	307939	C	T	COD	nonsyn	GGC>GAC	G>D	307148:308093	-	-	DNA transposition protein	192	99.48
31	1	335491	T	C	IG	-	-	-	-	-	-	-	212	100
31	1	388984	C	T	COD	nonsyn	CAA>TAA	Q>*	385863:389628	+	tamB	Translocation and assembly module TamB	187	100
31	1	442440	T	C	COD	nonsyn	ATG>GTG	M>V	442266:443670	-	-	3-isopropylmalate dehydratase large subunit	133	99.25
31	1	533777	A	G	IG	-	-	-	-	-	-	-	150	98.67
31	1	655667	C	T	COD	nonsyn	GGC>AGC	G>S	655253:656465	-	-	class V aminotransferase	136	98.53
31	1	679173	G	A	COD	nonsyn	CGA>TGA	R>*	678564:679626	-	-	succinylglutamate desuccinylase/aspartoacylase	151	100
31	1	705881	C	T	COD	nonsyn	GCG>GTG	A>V	705585:706794	+	-	1-deoxy-D-xylulose 5-phosphate reductoisomerase	166	98.19
31	1	731824	C	T	COD	nonsyn	GAA>AAA	E>K	730111:732556	-	fadE	acyl-CoA dehydrogenase	120	100
31	1	757056	A	G	COD	nonsyn	AGC>GGC	S>G	756050:763307	+	-	non-ribosomal peptide synthetase modules siderophore biosynthesis	99	98.99
31	1	816348	A	G	COD	syn	GAA>GAG	E>E	815460:816369	+	-	tyrA protein	157	98.73
31	1	1247821	A	G	COD	nonsyn	CAC>CGC	H>R	1247432:1250063	+	-	DNA topoisomerase I subunit omega	139	98.56
31	1	1290728	A	G	COD	nonsyn	ACC>GCC	T>A	1290127:1292590	+	-	trimethylamine N-oxide reductase I catalytic subunit	128	100
31	1	1318376	G	A	COD	nonsyn	CCC>TCC	P>S	1318337:1319000	-	-	putative thiamine transport system ATP-binding protein	163	98.16
31	1	1427724	G	A	COD	nonsyn	CCT>CTT	P>L	1426246:1427797	-	-	NADH dehydrogenase subunit L	184	100
31	1	1431000	A	G	COD	nonsyn	CAG>CGG	Q>R	1430743:1431565	+	-	lipid A biosynthesis lauroyl acyltransferase	133	100
31	1	1630468	T	G	COD	syn	TCA>TCC	S>S	1630128:1630647	-	-	Hemolysin co-regulated protein	140	97.86
31	1	1718276	G	A	IG	-	-	-	-	-	-	-	116	99.14
31	1	1738068	T	C	IG	-	-	-	-	-	-	-	239	99.16
31	1	1785586	A	G	COD	syn	TCT>TCC	S>S	1785060:1786665	-	-	transporter, BCCT family	182	99.45
31	1	1950478	C	T	COD	nonsyn	TGG>TGA	W>*	1949802:1950612	-	-	plasmid partition ParA protein	159	99.37
31	1	1995297	G	A	COD	nonsyn	ACG>ATG	T>M	1994824:1995613	-	-	AraC family transcriptional regulator	210	100
31	1	2239914	A	G	COD	syn	TTA>CTA	L>L	2239302:2240133	-	-	TCP pilus virulence regulatory protein	181	100
31	1	2312920	T	C	IG	-	-	-	-	-	-	-	166	99.4
31	1	2597621	C	T	COD	syn	ATC>ATT	I>I	2596559:2597972	+	-	pyruvate kinase	177	100
31	1	2692100	T	C	IG	-	-	-	-	-	-	-	132	100
31	1	2716908	G	A	IG	-	-	-	-	-	-	-	206	100
31	2	193391	C	T	COD	syn	ATC>ATT	I>I	192323:194240	+	-	methyl-accepting chemotaxis protein	185	99.46
31	2	248242	G	A	IG	-	-	-	-	-	-	-	189	100
31	2	308678	T	C	COD	syn	GGT>GGC	G>G	308651:308846	+	rpmI	50S ribosomal protein L35	126	100
31	2	349974	C	T	IG	-	-	-	-	-	-	-	88	94.32
31	2	683865	G	A	COD	nonsyn	CAG>TAG	Q>*	682992:684093	-	modC	molybdate transporter ATP-binding protein	173	100
31	2	833703	G	A	COD	nonsyn	ACG>ATG	T>M	833578:834322	-	-	hypothetical protein	186	99.46
32	1	563949	A	G	COD	nonsyn	CTA>CCA	L>P	563812:564430	-	-	hypothetical protein	55	100
32	1	602606	A	G	COD	syn	TGT>TGC	C>C	602578:602758	-	-	hypothetical protein	42	97.62
32	1	708308	C	T	COD	syn	GTC>GTT	V>V	708197:710609	+	-	outer membrane protein assembly factor YaeT	74	100
32	1	737034	A	G	COD	nonsyn	ACA>GCA	T>A	736991:737120	+	-	hypothetical protein	46	97.83
32	1	742269	C	T	IG	-	-	-	-	-	-	-	64	100
32	1	781849	G	A	COD	nonsyn	GGT>AGT	G>S	780918:782058	+	-	flagellin	47	100
32	1	989661	A	G	COD	nonsyn	GAT>GGT	D>G	989113:990826	+	-	2-succinyl-5-enolpyruvyl-6-hydroxy-3- cyclohexene-1-carboxylate synthase	67	100
32	1	1131762	A	G	COD	syn	GTA>GTG	V>V	1131381:1132386	+	-	holliday junction DNA helicase RuvB	69	100
32	1	1164178	T	C	IG	-	-	-	-	-	-	-	111	100
32	1	1211407	A	G	COD	nonsyn	GAG>GGG	E>G	1208432:1211492	+	-	type I restriction-modification system restriction subunit R	39	100
32	1	1386531	C	T	COD	nonsyn	GTC>ATC	V>I	1386204:1386753	-	-	hypothetical protein	77	100
32	1	1416051	A	G	COD	nonsyn	GTC>GCC	V>A	1415548:1416307	-	-	oxidoreductase, short-chain dehydrogenase/reductase family protein	53	100
32	1	1433999	C	T	COD	nonsyn	GCC>ACC	A>T	1433084:1434470	-	fumC	fumarate hydratase	45	91.11
32	1	1563038	T	C	COD	syn	GCT>GCC	A>A	1562579:1563941	+	-	RTX toxin transporter	35	100
32	1	1710275	A	G	COD	nonsyn	ACT>GCT	T>A	1709242:1710349	+	-	peptidase, M20A family protein	70	100
32	1	1733200	G	A	COD	syn	AGC>AGT	S>S	1732458:1735530	-	-	membrane carboxypeptidase	76	98.68
32	1	1849729	T	C	IG	-	-	-	-	-	-	-	75	100
32	1	1879951	G	A	COD	syn	GCC>GCT	A>A	1879761:1881093	-	-	diguanylate cyclase	50	100
32	1	1885100	G	A	COD	syn	AAG>AAA	K>K	1884785:1886573	+	-	cysteine/glutathione ABC transporter membrane/ATP-binding protein	65	98.46
32	1	1900753	G	A	COD	nonsyn	GCG>GTG	A>V	1900382:1902158	-	aspS	aspartyl-tRNA synthetase	66	98.48
32	1	2079469	T	C	COD	nonsyn	ATG>ACG	M>T	2079158:2080295	+	nagA	N-acetylglucosamine-6-phosphate deacetylase	40	97.5
32	1	2123122	A	G	COD	nonsyn	GAC>GGC	D>G	2123099:2123417	+	-	iojap-like protein	81	97.53
32	1	2213465	T	C	COD	nonsyn	AGC>GGC	S>G	2213447:2214680	-	-	hypothetical protein	87	100
32	1	2245011	G	A	COD	nonsyn	ACG>ATG	T>M	2244337:2245159	-	tcpD	toxin co-regulated pilus biosynthesis protein D	43	100
32	1	2263177	A	G	IG	-	-	-	-	-	-	-	51	98.04
32	1	2370561	G	A	COD	syn	GAG>GAA	E>E	2370465:2370720	+	-	ferredoxin	73	98.63
32	1	2381765	G	A	COD	syn	CTC>CTT	L>L	2381203:2382178	-	rluD	23S rRNA pseudouridine synthase D	78	98.72
32	1	2497319	G	A	IG	-	-	-	-	-	-	-	62	100
32	1	2895233	C	T	COD	syn	GCC>GCT	A>A	2895227:2895818	+	slmA	nucleoid occlusion protein	58	100
32	2	64846	C	T	COD	nonsyn	CCG>CTG	P>L	63581:64991	+	-	deoxyribodipyrimidine photolyase	92	98.91
32	2	418307	G	A	COD	nonsyn	CGC>TGC	R>C	418112:418403	-	-	RelE protein	45	97.78
32	2	648599	G	A	COD	nonsyn	CAA>TAA	Q>*	648590:649046	-	-	hypothetical protein	80	98.75
32	2	746429	A	G	COD	syn	TTG>CTG	L>L	745973:746990	-	-	UDP-glucose 4-epimerase	94	100
32	2	802261	A	G	COD	syn	CGT>CGC	R>R	801936:802731	-	phhA	phenylalanine 4-monooxygenase	74	100
32	2	847071	G	A	COD	syn	CGC>CGT	R>R	846542:848372	-	-	hemagglutinin/protease	88	93.18
32	2	937042	C	T	COD	nonsyn	GCG>GTG	A>V	935867:937301	+	-	MerR family transcriptional regulator	48	97.92
32	2	990600	T	C	COD	nonsyn	GTC>GCC	V>A	990379:990997	+	-	glutaredoxin-related protein	113	99.12
32	2	1053156	T	C	COD	nonsyn	AAA>AGA	K>R	1052656:1055776	-	-	bifunctional proline dehydrogenase/pyrroline-5-carboxylate dehydrogenase	76	100
32	2	1060364	G	A	COD	syn	TCG>TCA	S>S	1058636:1060454	+	-	NirV precursor	58	100
33	1	73527	A	G	COD	nonsyn	CAG>CGG	Q>R	72844:74377	+	-	putative DNA recombination protein rmuC	130	100
33	1	281755	G	A	COD	nonsyn	CGC>TGC	R>C	281689:282769	-	-	bacteriophage Mu P protein	185	99.46
33	1	373941	T	C	COD	nonsyn	GTC>GCC	V>A	373507:374374	+	cysG	uroporphyrin-III C-methyltransferase	117	100
33	1	528587	A	G	COD	nonsyn	GAA>GGA	E>G	528282:529053	+	pdhR	transcriptional regulator PdhR	108	99.07
33	1	553902	A	G	COD	nonsyn	ACG>GCG	T>A	553577:556289	+	-	preprotein translocase subunit SecA	127	100
33	1	623402	C	T	COD	nonsyn	GGC>GAC	G>D	623289:624444	-	-	rpfG-type response regulator	138	100
33	1	623820	A	G	COD	nonsyn	TAT>CAT	Y>H	623289:624444	-	-	rpfG-type response regulator	179	100
33	1	649965	C	T	COD	nonsyn	CCG>CTG	P>L	648082:650203	+	-	exodeoxyribonuclease V subunit alpha	163	100
33	1	654912	G	A	COD	nonsyn	GTT>ATT	V>I	654752:655184	+	-	SufE-like protein	112	100
33	1	660511	C	T	COD	syn	GGC>GGT	G>G	660463:661144	+	-	putative transcriptional regulator	114	99.12
33	1	666447	C	T	COD	syn	ATC>ATT	I>I	665898:667287	+	nqrA	Na(+)-translocating NADH-quinone reductase subunit A	92	100
33	1	687436	G	A	COD	syn	GAG>GAA	E>E	687325:688459	+	proB	gamma-glutamyl kinase	84	100
33	1	866753	C	T	COD	nonsyn	CGT>TGT	R>C	866587:867298	+	sdhB	succinate dehydrogenase iron-sulfur subunit	175	100
33	1	876245	T	C	COD	syn	AGT>AGC	S>S	875399:876284	+	znuA	zinc ABC transporter periplasmic zinc-binding protein	90	100
33	1	885362	A	G	COD	syn	GGT>GGC	G>G	884128:885907	-	argS	arginyl-tRNA synthetase	110	100
33	1	951029	A	G	COD	syn	GCT>GCC	A>A	950413:951874	-	-	sodium-dependent transporter	141	100
33	1	960939	C	T	COD	syn	CCG>CCA	P>P	960137:960956	-	rrmA	23S rRNA methyltransferase A	90	97.78
33	1	993785	A	G	COD	nonsyn	ACT>GCT	T>A	993559:994990	+	-	O-succinylbenzoic acid--CoA ligase	80	100
33	1	1283363	C	T	COD	syn	GGG>GGA	G>G	1283251:1283671	-	-	Acyl-CoA thioester hydrolase	98	100
33	1	1308943	A	G	COD	syn	AAA>AAG	K>K	1308379:1311478	+	-	transporter, AcrB/D/F family	103	100
33	1	1366943	A	G	COD	syn	TTA>TTG	L>L	1366121:1367270	+	nhaA	pH-dependent sodium/proton antiporter	121	100
33	1	1370517	C	T	COD	nonsyn	CCA>TCA	P>S	1367867:1370753	+	-	diaminobutyrate-2-oxoglutarate transaminase	114	99.12
33	1	1375512	A	G	COD	syn	ACT>ACC	T>T	1374185:1375523	-	-	agglutination protein	139	99.28
33	1	1429300	A	G	COD	nonsyn	CAC>CGC	H>R	1428851:1430522	+	-	enterobactin synthetase component F-related protein	254	98.43
33	1	1682502	G	A	COD	nonsyn	GCA>ACA	A>T	1682174:1684121	+	-	GGDEF family protein	115	99.13
33	1	1839406	G	A	COD	nonsyn	GGT>GAT	G>D	1838801:1839581	+	-	hypothetical protein	122	100
33	1	2049203	T	C	COD	syn	GAA>GAG	E>E	2048671:2050081	-	-	regulatory protein LuxO	118	99.15
33	1	2116848	T	C	COD	nonsyn	CTG>CCG	L>P	2116456:2117974	+	lnt	apolipoprotein N-acyltransferase	106	99.06
33	1	2162342	G	A	COD	nonsyn	GCG>GTG	A>V	2161809:2164920	-	-	RND multidrug efflux transporter	129	99.22
33	1	2207373	G	A	COD	nonsyn	CGT>TGT	R>C	2204286:2208180	-	-	phosphoribosylformylglycinamidine synthase	88	100
33	1	2237043	A	G	COD	nonsyn	GTA>GCA	V>A	2236654:2238535	-	-	accessory colonization factor AcfB	96	98.96
33	1	2243800	T	G	COD	nonsyn	TTA>TTC	L>F	2242362:2243874	-	-	toxin co-regulated pilus biosynthesis protein T	57	100
33	1	2243915	G	A	COD	syn	GAC>GAT	D>D	2243863:2244322	-	-	toxin co-regulated pilus biosynthesis protein S	67	98.51
33	1	2342235	G	A	COD	syn	GCC>GCT	A>A	2341373:2342321	-	-	SecF	125	100
33	1	2536846	T	C	COD	nonsyn	TAC>TGC	Y>C	2536547:2536976	-	rplM	50S ribosomal protein L13	103	100
33	1	2553490	T	C	COD	syn	CTA>CTG	L>L	2553378:2554329	-	-	quinone oxidoreductase	162	99.38
33	1	2564550	C	T	COD	nonsyn	ATG>ATA	M>I	2564270:2565335	-	recA	recombinase A	118	100
33	1	2680956	G	A	COD	nonsyn	CCT>TCT	P>S	2679594:2681322	-	-	MSHA biogenesis protein MshE	121	100
33	1	2705566	A	G	IG	-	-	-	-	-	-	-	123	89.43
33	1	2847706	G	A	COD	nonsyn	GCT>ACT	A>T	2846481:2847720	+	-	mechanosensitive ion channel	166	97.59
33	1	2902507	G	A	COD	syn	ATC>ATT	I>I	2901258:2902704	-	murP	PTS system N-acetylmuramic acid transporter subunits EIIBC	111	100
33	1	2926200	G	A	COD	nonsyn	GCT>ACT	A>T	2925401:2926241	+	-	putative DNA processing protein	178	98.88
33	1	2984800	C	G	COD	nonsyn	GTC>CTC	V>L	2984644:2985382	-	-	amino acid ABC transporter ATP-binding protein	138	100
33	2	59405	C	T	COD	nonsyn	CGG>CAG	R>Q	59265:60735	-	-	Transposase	127	100
33	2	152547	A	G	IG	-	-	-	-	-	-	-	105	100
33	2	170605	C	T	COD	nonsyn	GGC>AGC	G>S	170593:172090	-	-	multicomponent Na+:H+ antiporter subunit D	135	100
33	2	220916	T	C	COD	nonsyn	ATT>GTT	I>V	220223:221579	-	-	ATP-dependent RNA helicase RhlE	111	99.1
33	2	225213	G	A	COD	nonsyn	GGG>AGG	G>R	225074:226616	+	-	putative response regulator	126	100
33	2	232326	A	G	COD	syn	GCT>GCC	A>A	231905:233111	-	emrD	multidrug resistance protein D	99	97.98
33	2	438937	C	T	COD	nonsyn	GCG>GTG	A>V	438800:439070	+	-	antitoxin of toxin-antitoxin stability system	99	98.99
33	2	476702	T	C	COD	nonsyn	AGC>GGC	S>G	475544:476951	-	-	chloride channel protein	105	100
33	2	505052	A	G	COD	syn	CCT>CCC	P>P	504217:506575	-	-	fatty acid cis/trans isomerase	73	100
33	2	538465	C	T	COD	nonsyn	GTC>ATC	V>I	538414:539083	-	-	glutathione S-transferase domain-containing protein	185	99.46
33	2	587036	C	T	COD	syn	GCG>GCA	A>A	586864:587518	-	-	dihydropteridine reductase	86	98.84
33	2	617077	A	G	COD	syn	TTA>TTG	L>L	615766:617134	+	dcuC	C4-dicarboxylate transporter DcuC	135	100
33	2	718568	T	C	COD	nonsyn	AAT>AGT	N>S	717990:718722	-	-	arginine ABC transporter periplasmic arginine-binding protein ArtI	114	100
33	2	1027752	T	C	COD	syn	GGT>GGC	G>G	1027278:1027809	+	mtlR	mannitol repressor protein	99	100
38	1	36992	A	G	COD	syn	GGT>GGC	G>G	36076:37024	-	fmt	methionyl-tRNA formyltransferase	64	100
38	1	254259	C	T	COD	nonsyn	GCT>ACT	A>T	254016:255825	-	-	fumarate reductase flavoprotein subunit	75	97.33
38	1	262493	G	A	COD	nonsyn	CGC>TGC	R>C	261434:264065	-	ppc	phosphoenolpyruvate carboxylase	106	97.17
38	1	281457	A	G	COD	syn	GGT>GGC	G>G	281078:281693	-	-	bacteriophage Mu Gp45 protein	105	100
38	1	283963	C	T	COD	nonsyn	GGC>GAC	G>D	282761:284081	-	-	DNA circulation protein	95	100
38	1	365251	G	A	COD	nonsyn	GTT>ATT	V>I	365073:365460	+	-	50S ribosomal protein L17P	117	100
38	1	380952	A	G	COD	syn	CGT>CGC	R>R	380603:381320	-	-	antimicrobial peptide ABC transporter ATPase	95	100
38	1	384646	A	G	COD	syn	GAA>GAG	E>E	384151:385867	+	-	outer membrane protein	99	97.98
38	1	654640	C	T	COD	syn	TGC>TGT	C>C	653929:654745	+	-	HesA/MoeB/ThiF family protein	79	100
38	1	698442	C	T	COD	nonsyn	GGC>GAC	G>D	696682:699313	-	glnD	PII uridylyl-transferase	92	97.83
38	1	752974	C	T	COD	nonsyn	CCT>TCT	P>S	752625:754686	+	-	ferric vibriobactin receptor	102	97.06
38	1	790460	A	T	IG	-	-	-	-	-	-	-	89	100
38	1	887988	A	G	COD	nonsyn	GTC>GCC	V>A	886654:889426	-	-	peptidase, insulinase family	104	98.08
38	1	1083326	C	T	IG	-	-	-	-	-	-	-	113	98.23
38	1	1275735	T	C	COD	nonsyn	GAC>GGC	D>G	1274605:1277374	-	-	zinc protease	114	99.12
38	1	1399186	T	C	IG	-	-	-	-	-	-	-	127	99.21
38	1	1408050	A	G	COD	nonsyn	GAT>GGT	D>G	1407838:1409272	+	-	putative multidrug transporter	64	100
38	1	1489139	C	T	COD	nonsyn	TCA>TTA	S>L	1488531:1490193	+	-	iron-sulfur cluster-binding protein	76	100
38	1	1496057	C	T	COD	syn	ATC>ATT	I>I	1495697:1496120	+	-	hypothetical protein	86	100
38	1	1762153	C	T	COD	nonsyn	GCG>GTG	A>V	1761110:1762742	+	-	methyl-accepting chemotaxis protein	52	100
38	1	1997471	G	A	COD	syn	GAC>GAT	D>D	1997371:2000551	-	-	putative chitinase	81	100
38	1	2099789	A	G	COD	syn	TCT>TCC	S>S	2099701:2100157	-	-	MerR family transcriptional regulator, copper efflux regulator	66	98.48
38	1	2248854	T	C	IG	-	-	-	-	-	-	-	45	100
38	1	2301551	G	A	COD	nonsyn	CCT>TCT	P>S	2299667:2301650	-	-	alkyl sulfatase	74	100
38	1	2323575	T	C	COD	syn	CTA>CTG	L>L	2323013:2324498	-	-	GTP-binding protein	87	100
38	1	2393807	T	C	IG	-	-	-	-	-	-	-	97	98.97
38	1	2461701	G	A	COD	nonsyn	CCG>CTG	P>L	2459968:2461924	-	-	cell division protein FtsH	56	100
38	1	2533082	T	C	COD	syn	CTA>CTG	L>L	2532484:2533120	-	-	Stringent starvation protein A	100	100
38	1	2569271	A	G	COD	nonsyn	TAC>CAC	Y>H	2569070:2570072	-	-	thiosulfate ABC transporter, periplasmic thiosulfate-binding protein	85	100
38	1	2574258	T	C	IG	-	-	-	-	-	-	-	72	100
38	1	2617227	A	G	COD	nonsyn	TAT>CAT	Y>H	2616945:2618226	-	tyrS-1	tyrosyl-tRNA synthetase	78	97.44
38	1	2641834	G	A	COD	nonsyn	CGC>CAC	R>H	2641442:2642252	+	apaH	diadenosine tetraphosphatase	97	98.97
38	1	2762471	T	C	COD	syn	GGT>GGC	G>G	2762201:2763734	+	-	phosphoglyceromutase	97	100
38	1	2777489	A	G	COD	nonsyn	TTT>CTT	F>L	2774018:2778044	-	rpoB	DNA-directed RNA polymerase subunit beta	89	100
38	1	2829126	T	C	IG	-	-	-	-	-	-	-	70	100
38	2	259402	C	T	COD	syn	GCC>GCT	A>A	258238:259849	+	-	sensor histidine kinase	88	97.73
38	2	271527	A	G	COD	nonsyn	TAC>TGC	Y>C	271438:272089	+	-	antibiotic acetyltransferase	105	99.05
38	2	273290	C	T	COD	nonsyn	GGA>AGA	G>R	272645:274877	-	-	hypothetical protein	89	98.88
38	2	295926	A	G	COD	syn	GGT>GGC	G>G	295751:297059	-	-	serine hydroxymethyltransferase	88	95.45
38	2	324965	G	A	COD	nonsyn	GGC>GAC	G>D	324675:325191	+	-	outer membrane lipoprotein Blc	53	81.13
38	2	326382	C	T	IG	-	-	-	-	-	-	-	40	100
38	2	421295	A	G	IG	-	-	-	-	-	-	-	63	95.24
38	2	433028	T	A	COD	nonsyn	AAT>AAA	N>K	432968:433160	+	-	hypothetical protein	80	100
38	2	598267	T	C	COD	nonsyn	ACC>GCC	T>A	598126:598873	-	-	hypothetical protein	91	100
38	2	629888	T	C	COD	nonsyn	GTG>GCG	V>A	627597:630087	+	-	NapA	96	97.92
38	2	824354	T	C	COD	nonsyn	TAC>TGC	Y>C	820212:830004	-	-	Ca2+-binding protein	98	100
38	2	854224	C	T	COD	syn	ACC>ACT	T>T	853135:854716	+	cydA-2	cytochrome d ubiquinol oxidase, subunit I	115	99.13
38	2	911060	T	C	IG	-	-	-	-	-	-	-	91	100
39	1	3699	C	T	COD	nonsyn	GCA>GTA	A>V	2734:3826	+	recF	recombination protein F	56	98.21
39	1	27758	A	G	COD	nonsyn	TTC>CTC	F>L	27053:28478	-	-	FixG-like protein	55	100
39	1	38031	C	T	COD	nonsyn	GCT>GTT	A>V	37690:38818	+	-	LysM domain-containing protein	65	100
39	1	139539	A	G	COD	nonsyn	ACG>GCG	T>A	138140:139976	+	-	vitamin B12 receptor	63	100
39	1	163172	A	G	COD	syn	CGT>CGC	R>R	162079:163489	-	glnA	glutamine synthetase	59	100
39	1	318811	A	G	IG	-	-	-	-	-	-	-	43	97.67
39	1	352771	G	A	COD	syn	TTG>TTA	L>L	352762:353365	+	rplD	50S ribosomal protein L4	46	100
39	1	497221	C	T	COD	syn	GCC>GCT	A>A	496963:498481	+	-	adenylate cyclase	58	98.28
39	1	507981	A	G	COD	nonsyn	AGC>GGC	S>G	507443:508262	+	-	cyclic 3',5'-adenosine monophosphate phosphodiesterase	62	98.39
39	1	512818	C	T	COD	syn	ACC>ACT	T>T	511063:513349	+	-	DNA topoisomerase IV subunit A	33	100
39	1	532689	C	T	COD	nonsyn	GCA>GTA	A>V	531781:533677	+	aceF	dihydrolipoamide acetyltransferase	49	95.92
39	1	613084	A	G	COD	nonsyn	TAC>TGC	Y>C	612362:613088	+	deoD	purine nucleoside phosphorylase	51	98.04
39	1	647081	G	A	COD	syn	CCG>CCA	P>P	644459:648086	+	-	exodeoxyribonuclease V beta subunit	39	100
39	1	708877	G	A	COD	nonsyn	CGT>CAT	R>H	708197:710609	+	-	outer membrane protein assembly factor YaeT	55	96.36
39	1	784254	C	T	IG	-	-	-	-	-	-	-	29	100
39	1	943888	A	G	COD	nonsyn	ATC>GTC	I>V	942828:944073	+	-	3-oxoacyl-(acyl carrier protein) synthase II	90	100
39	1	963176	G	A	COD	nonsyn	CCG>CTG	P>L	962547:963438	-	-	glucose-6-phosphate 1-epimerase	48	95.83
39	1	1292568	G	C	COD	nonsyn	GGT>GCT	G>A	1290127:1292590	+	-	trimethylamine N-oxide reductase I catalytic subunit	34	97.06
39	1	1488368	T	C	IG	-	-	-	-	-	-	-	50	100
39	1	1500212	T	C	COD	syn	GCA>GCG	A>A	1499431:1500781	-	-	hypothetical protein	74	97.3
39	1	1544762	G	A	COD	nonsyn	GGC>GAC	G>D	1544625:1545210	+	-	Phage protein	42	100
39	1	1924022	G	A	COD	nonsyn	GAT>AAT	D>N	1923238:1924915	+	-	putative transporter	85	100
39	1	2100926	G	A	COD	syn	GAC>GAT	D>D	2100181:2100994	-	-	putative lipoprotein	57	100
39	1	2216133	G	A	COD	nonsyn	GAC>AAC	D>N	2215859:2216303	+	-	putative fimbrial assembly protein PilE	79	97.47
39	1	2220404	T	C	COD	syn	GAA>GAG	E>E	2219869:2220472	-	-	heat shock protein GrpE	58	100
39	1	2246266	G	A	COD	nonsyn	CAG>TAG	Q>*	2245609:2247079	-	-	toxin co-regulated pilus biosynthesis outer membrane protein C	47	97.87
39	1	2249470	A	G	COD	syn	ATT>ATC	I>I	2248905:2249580	-	-	toxin co-regulated pilin A	48	100
39	1	2253884	A	G	COD	syn	GGT>GGC	G>G	2253757:2254252	-	tpx	lipid hydroperoxide peroxidase	52	100
39	1	2293127	C	T	COD	syn	AAC>AAT	N>N	2292041:2293739	+	citA	sensor kinase CitA	52	96.15
39	1	2318050	G	A	COD	syn	GAC>GAT	D>D	2316885:2318439	-	guaA	GMP synthase	59	100
39	1	2628337	T	C	IG	-	-	-	-	-	-	-	42	90.48
39	1	2644411	T	C	COD	syn	ACA>ACG	T>T	2644266:2645439	-	obgE	GTPase ObgE	79	96.2
39	1	2814901	G	A	COD	syn	CCG>CCA	P>P	2814661:2816005	+	-	Biotin carboxylase	35	97.14
39	2	155369	C	T	COD	nonsyn	GCT>ACT	A>T	154673:156695	-	-	putative C4-dicarboxylate transport sensor protein	53	100
39	2	208607	A	G	COD	nonsyn	GTG>GCG	V>A	208026:209022	-	-	D-lactate dehydrogenase	53	100
39	2	341977	G	A	COD	nonsyn	ACA>ATA	T>I	341972:342170	-	-	hypothetical protein	44	97.73
39	2	345780	A	G	IG	-	-	-	-	-	-	-	22	100
39	2	467530	A	G	COD	syn	GAA>GAG	E>E	466501:467641	+	-	exonuclease SbcD	71	97.18
39	2	542465	T	C	COD	nonsyn	AAC>AGC	N>S	540876:542469	-	-	putative peptide ABC transporter ATP-binding protein	40	100
39	2	581999	G	A	COD	syn	ACC>ACT	T>T	581278:582319	-	-	AbrB	64	100
39	2	613006	G	A	COD	nonsyn	ACG>ATG	T>M	612812:613418	-	-	CbbY family protein	32	100
39	2	621206	T	C	COD	syn	TGT>TGC	C>C	620492:621788	+	-	sugar transporter family protein	54	96.3
39	2	702939	A	G	COD	nonsyn	ACT>GCT	T>A	702818:703070	+	-	uroporphyrinogen decarboxylase	43	100
39	2	712727	T	C	COD	nonsyn	TTT>CTT	F>L	712498:713653	+	-	permease	50	100
39	2	861947	T	C	COD	syn	AGT>AGC	S>S	861857:862238	+	-	hypothetical protein	65	100
40	1	83913	C	T	COD	syn	CTG>TTG	L>L	83720:86147	+	plsB	glycerol-3-phosphate acyltransferase	211	99.53
40	1	207449	G	A	COD	nonsyn	GAA>AAA	E>K	206131:207877	+	-	potassium/proton antiporter	157	100
40	1	308439	A	G	COD	nonsyn	GTT>GCT	V>A	308119:310123	-	-	transposase	168	100
40	1	371089	A	G	COD	syn	GCT>GCC	A>A	370539:371109	-	-	cAMP-binding protein	145	100
40	1	507222	A	G	COD	nonsyn	AGG>GGG	R>G	506972:507419	+	-	putative dehydrogenase	205	100
40	1	517713	G	A	COD	nonsyn	GCC>GTC	A>V	517315:519004	-	-	type IV pilus assembly protein PilB	162	99.38
40	1	588680	A	G	COD	syn	GCA>GCG	A>A	587150:588890	+	-	sensory box/GGDEF family protein	174	98.85
40	1	652057	A	G	IG	-	-	-	-	-	-	-	183	99.45
40	1	710373	T	C	COD	nonsyn	TTC>CTC	F>L	708197:710609	+	-	outer membrane protein assembly factor YaeT	207	100
40	1	836619	C	T	COD	syn	GAC>GAT	D>D	836595:837645	+	-	flagellar motor switch protein FliM	108	100
40	1	846756	C	T	COD	nonsyn	GCC>GTC	A>V	846733:847261	+	-	acyl carrier protein phosphodiesterase	175	100
40	1	875863	A	G	COD	nonsyn	CAG>CGG	Q>R	875399:876284	+	znuA	zinc ABC transporter periplasmic zinc-binding protein	180	98.89
40	1	992860	C	T	COD	nonsyn	GCA>GTA	A>V	992585:993584	+	-	O-succinylbenzoate synthase	136	100
40	1	1016924	C	T	COD	nonsyn	CGT>CAT	R>H	1016586:1018413	-	-	pvcA protein	188	90.43
40	1	1129959	A	G	COD	nonsyn	ATT>GTT	I>V	1128626:1130006	+	cysS	cysteinyl-tRNA synthetase	129	100
40	1	1287791	A	G	COD	nonsyn	CAC>CGC	H>R	1287168:1288011	+	-	formate transporter	142	100
40	1	1325952	C	T	COD	nonsyn	GTT>ATT	V>I	1325307:1326255	-	-	HlyD family secretion protein	106	100
40	1	1373268	A	G	COD	nonsyn	TAC>TGC	Y>C	1372276:1373410	+	nspC	carboxynorspermidine decarboxylase	189	100
40	1	1386271	A	G	COD	syn	AAT>AAC	N>N	1386204:1386753	-	-	hypothetical protein	197	100
40	1	1454640	T	C	COD	syn	TTA>TTG	L>L	1454621:1455464	-	-	sn-glycerol 3-phosphate transport system permease protein	153	100
40	1	1473573	G	A	COD	nonsyn	GTC>ATC	V>I	1473407:1474316	+	-	N-acetyl-D-glucosamine kinase	154	98.7
40	1	1522154	C	T	COD	syn	GAC>GAT	D>D	1521482:1522493	+	-	dihydroorotate dehydrogenase 2	184	100
40	1	1528143	G	A	COD	nonsyn	GCT>ACT	A>T	1527929:1529624	+	-	hypothetical protein	179	97.77
40	1	1561377	A	G	COD	syn	ACA>ACG	T>T	1560474:1562583	+	rtxB	RTX toxin transporter	159	99.37
40	1	1641538	G	A	COD	nonsyn	CAC>TAC	H>Y	1640794:1642093	-	-	methyl-accepting chemotaxis protein	135	100
40	1	1649979	C	A	COD	nonsyn	CAG>AAG	Q>K	1649723:1650569	+	-	chemotaxis protein CheR	197	99.49
40	1	1979607	G	A	COD	nonsyn	CCA>TCA	P>S	1978914:1979835	-	oppB	oligopeptide transporter permease	186	99.46
40	1	1995441	G	A	COD	nonsyn	GCC>GTC	A>V	1994824:1995613	-	-	AraC family transcriptional regulator	223	99.55
40	1	2002024	G	A	COD	syn	GGC>GGT	G>G	2001201:2002431	-	-	putative transporter	159	100
40	1	2109469	A	G	COD	syn	GAA>GAG	E>E	2108533:2110255	+	-	phosphoenolpyruvate-protein phosphotransferase	182	98.35
40	1	2137315	T	C	COD	nonsyn	ACC>GCC	T>A	2135350:2137564	-	-	capsular polysaccharide synthesis enzyme CpsD exopolysaccharide synthesis	199	98.99
40	1	2200169	G	A	COD	nonsyn	GAT>AAT	D>N	2199538:2200234	+	-	transcriptional regulator	238	99.58
40	1	2278573	A	G	COD	nonsyn	CTG>CCG	L>P	2277620:2279237	-	-	NAD(FAD)-utilizing dehydrogenase	149	99.33
40	1	2308111	C	T	COD	nonsyn	GCG>GTG	A>V	2307740:2309051	+	vibH	vibriobactin synthetase, amide synthase subunit VibH	206	100
40	1	2319760	G	A	COD	nonsyn	CAC>TAC	H>Y	2318545:2320009	-	guaB	inosine 5'-monophosphate dehydrogenase	201	100
40	1	2354622	C	T	IG	-	-	-	-	-	-	-	251	99.6
40	1	2380091	G	A	COD	syn	GGC>GGT	G>G	2377780:2380354	-	-	chaperone ClpB (heat-shock protein)	230	100
40	1	2456826	G	A	IG	-	-	-	-	-	-	-	99	97.98
40	1	2479574	C	T	COD	syn	GCC>GCT	A>A	2478404:2481794	+	-	sensory box sensor histidine kinase/response regulator	124	100
40	1	2480553	G	A	COD	nonsyn	GAA>AAA	E>K	2478404:2481794	+	-	sensory box sensor histidine kinase/response regulator	168	100
40	1	2489721	C	T	COD	nonsyn	GCC>GTC	A>V	2488639:2490364	+	-	glucosamine-link cellobiase	199	99.5
40	1	2643214	T	C	COD	syn	GTA>GTG	V>V	2642910:2643384	-	-	Threonine/Serine Exporter	152	99.34
40	1	2750825	A	G	COD	nonsyn	CTG>CCG	L>P	2749383:2751345	-	mutL	DNA mismatch repair protein	152	99.34
40	1	2814904	T	C	COD	syn	GGT>GGC	G>G	2814661:2816005	+	-	Biotin carboxylase	151	100
40	1	2931972	T	C	COD	nonsyn	ACG>GCG	T>A	2930991:2932548	-	-	peptide ABC transporter substrate-binding protein	142	100
40	2	107570	T	C	COD	syn	GTA>GTG	V>V	107407:107764	-	pspE	phage shock protein E	223	100
40	2	353199	C	T	IG	-	-	-	-	-	-	-	95	100
40	2	387065	C	T	IG	-	-	-	-	-	-	-	174	99.43
40	2	438045	T	C	IG	-	-	-	-	-	-	-	120	100
40	2	517404	A	G	COD	syn	GCA>GCG	A>A	516273:517812	+	pntA	NAD(P) transhydrogenase subunit alpha	125	98.4
40	2	602901	G	A	COD	nonsyn	TCC>TTC	S>F	602092:603532	-	scrA	PTS system, sucrose-specific IIBC component	141	100
40	2	694163	G	A	COD	nonsyn	GCC>ACC	A>T	694108:694627	+	-	hypothetical protein	168	98.21
40	2	818186	G	A	COD	syn	CTG>CTA	L>L	817772:818924	+	-	inner membrane protein YjeH	137	100
40	2	938575	T	C	COD	nonsyn	TAC>TGC	Y>C	937580:938954	-	-	diguanylate cyclase	162	99.38
40	2	995731	A	G	COD	syn	GCT>GCC	A>A	995181:996540	-	-	ada regulatory protein	181	98.9
40	2	1097144	A	G	COD	nonsyn	GTG>GCG	V>A	1095771:1097898	-	-	ChrR	122	100
41	1	6210	A	G	COD	syn	CCA>CCG	P>P	3846:6264	+	-	DNA gyrase subunit B	108	100
41	1	100155	C	T	IG	-	-	-	-	-	-	-	130	96.15
41	1	201219	T	C	COD	nonsyn	CAG>CGG	Q>R	199483:201601	-	-	GTP pyrophosphokinase	97	100
41	1	370580	C	T	COD	nonsyn	AGC>AAC	S>N	370539:371109	-	-	cAMP-binding protein	137	100
41	1	388019	C	T	COD	nonsyn	GCG>GTG	A>V	385863:389628	+	tamB	Translocation and assembly module TamB	116	98.28
41	1	491871	C	T	COD	nonsyn	CAG>TAG	Q>*	491447:493037	+	-	general secretion pathway protein A	112	99.11
41	1	502748	G	A	COD	syn	GCG>GCA	A>A	500345:503192	+	-	bifunctional glutamine-synthetase adenylyltransferase/deadenyltransferase	136	99.26
41	1	519487	C	T	IG	-	-	-	-	-	-	-	100	98
41	1	560477	C	T	COD	nonsyn	CCT>TCT	P>S	559399:562630	+	carB	carbamoyl phosphate synthase large subunit	124	99.19
41	1	628417	G	A	COD	nonsyn	GGG>GAG	G>E	627584:629216	+	lacZ_2	beta-D-galactosidase	145	100
41	1	642670	C	T	COD	nonsyn	GCC>GTC	A>V	640748:644195	+	recC	exonuclease V subunit gamma	88	100
41	1	740821	A	G	IG	-	-	-	-	-	-	-	158	100
41	1	922847	C	T	COD	syn	TTG>TTA	L>L	922201:923647	-	-	Malate-2H+/lactate-NA+ antiporter	168	97.02
41	1	952561	A	G	COD	syn	GTT>GTC	V>V	952380:952971	-	-	hypothetical protein	104	100
41	1	974308	A	G	COD	nonsyn	AAG>AGG	K>R	973406:975419	+	-	DinG family ATP-dependent helicase YoaA	98	100
41	1	983340	A	G	COD	nonsyn	CTG>CCG	L>P	983110:983662	-	-	membrane protein	118	98.31
41	1	1156071	A	G	COD	syn	AGT>AGC	S>S	1155743:1156184	-	-	PTS system fructose-specific transporter subunit IIA	157	98.73
41	1	1228610	A	G	COD	syn	CGT>CGC	R>R	1228375:1229674	-	pqiA	paraquat-inducible protein A	110	100
41	1	1336682	T	C	COD	syn	TTG>CTG	L>L	1336315:1337977	+	-	response regulator VieB	107	100
41	1	1434332	C	T	COD	nonsyn	GCT>ACT	A>T	1433084:1434470	-	fumC	fumarate hydratase	118	100
41	1	1499139	A	G	COD	syn	GTA>GTG	V>V	1498962:1499439	+	-	hypothetical protein	96	98.96
41	1	1719434	C	T	COD	nonsyn	CGC>CAC	R>H	1718337:1719471	-	-	methylcitrate synthase	159	98.74
41	1	1804626	G	A	COD	nonsyn	CAT>TAT	H>Y	1803789:1805004	-	-	MFS transporter, SET family, sugar efflux transporter	153	98.04
41	1	1831861	A	G	COD	nonsyn	ACA>GCA	T>A	1831668:1833093	+	sbcB	exonuclease I	105	97.14
41	1	1851948	G	A	COD	syn	GCG>GCA	A>A	1850082:1852446	+	-	DNA polymerase II	124	98.39
41	1	1855460	T	C	IG	-	-	-	-	-	-	-	155	100
41	1	2041514	T	C	COD	nonsyn	AGT>GGT	S>G	2040341:2042648	-	zntA	zinc/cadmium/mercury/lead-transporting ATPase	89	100
41	1	2051091	A	G	COD	syn	CAT>CAC	H>H	2050469:2052500	-	-	excinuclease ABC subunit B	92	98.91
41	1	2091228	T	C	COD	nonsyn	ACA>GCA	T>A	2089854:2091801	-	-	heat shock protein 90	131	100
41	1	2192097	C	T	COD	nonsyn	GCG>GTG	A>V	2190625:2192506	+	-	1-deoxy-D-xylulose-5-phosphate synthase	117	100
41	1	2247240	T	C	COD	nonsyn	ACA>GCA	T>A	2247081:2247534	-	-	toxin co-regulated pilus biosynthesis protein Q	127	98.43
41	1	2266044	T	C	COD	nonsyn	ATA>ATG	I>M	2265800:2266553	-	-	putative transposase	135	100
41	1	2283744	G	A	COD	nonsyn	CAG>TAG	Q>*	2283030:2284560	-	citF	citrate lyase subunit alpha	113	100
41	1	2355329	T	C	COD	syn	AGT>AGC	S>S	2354663:2355440	+	-	polyphosphate kinase 2	155	100
41	1	2379470	G	A	COD	syn	GCC>GCT	A>A	2377780:2380354	-	-	chaperone ClpB (heat-shock protein)	109	93.58
41	1	2392393	C	T	COD	nonsyn	GCG>GTG	A>V	2392004:2393672	+	-	putative ABC transporter ATP-binding protein	98	98.98
41	1	2399392	G	C	COD	nonsyn	CCA>GCA	P>A	2399161:2400154	-	-	beta-hexosaminidase	134	97.76
41	1	2423789	G	A	COD	nonsyn	GCC>ACC	A>T	2423515:2424181	+	-	DNA mismatch repair protein	114	100
41	1	2510222	C	T	COD	syn	GAG>GAA	E>E	2508934:2511268	-	-	penicillin-binding protein 1B	110	99.09
41	1	2583403	T	C	COD	syn	GGA>GGG	G>G	2582877:2583690	-	-	putative beta-ketoadipate enol-lactone hydrolase	125	100
41	1	2660381	C	T	COD	nonsyn	CGC>CAC	R>H	2659851:2661297	-	-	TldD protein	137	100
41	1	2754487	A	G	COD	nonsyn	AAT>AGT	N>S	2753732:2754842	+	-	iron-sulfur cluster-binding protein	134	99.25
41	2	86349	A	G	COD	syn	GAT>GAC	D>D	86138:87800	-	-	sulfate permease, SulP family protein	106	100
41	2	146562	A	G	COD	nonsyn	GAC>GGC	D>G	146125:147130	+	-	ribose operon repressor	127	100
41	2	178431	G	A	COD	syn	GAC>GAT	D>D	177983:179402	-	tnaA	tryptophanase/L-cysteine desulfhydrase, PLP-dependent	140	100
41	2	200005	A	G	COD	syn	CCT>CCC	P>P	199794:201387	-	-	anaerobic nitric oxide reductase transcriptional regulator	105	99.05
41	2	220994	C	T	COD	nonsyn	GCC>ACC	A>T	220223:221579	-	-	ATP-dependent RNA helicase RhlE	111	100
41	2	294719	A	G	COD	nonsyn	ATG>ACG	M>T	292326:295191	-	-	glycine dehydrogenase	95	98.95
41	2	398907	A	G	COD	nonsyn	GTA>GCA	V>A	398737:399043	-	-	hypothetical protein	137	99.27
41	2	429476	C	T	IG	-	-	-	-	-	-	-	90	98.89
41	2	484280	C	T	COD	nonsyn	GAC>AAC	D>N	481697:484937	-	-	pyruvate:ferredoxin (flavodoxin) oxidoreductase	124	100
41	2	540983	A	G	COD	nonsyn	ATA>ACA	I>T	540876:542469	-	-	putative peptide ABC transporter ATP-binding protein	147	99.32
41	2	712382	G	A	IG	-	-	-	-	-	-	-	99	98.99
41	2	896092	T	C	COD	syn	GCT>GCC	A>A	895453:896140	+	-	biopolymer transport protein ExbB	135	100
47	1	13113	C	T	COD	syn	AGC>AGT	S>S	13026:13581	+	-	integral membrane protein	83	98.8
47	1	279445	A	G	COD	syn	AGT>AGC	S>S	278997:279585	-	-	hypothetical protein	109	100
47	1	291532	A	G	COD	nonsyn	TAC>CAC	Y>H	291493:292450	-	-	I protein	90	96.67
47	1	363823	G	A	COD	syn	GCG>GCA	A>A	363409:364030	+	rpsD	30S ribosomal protein S4	88	100
47	1	381691	T	C	COD	nonsyn	CAC>CGC	H>R	381401:382130	-	-	zinc-binding protein	120	99.17
47	1	461696	C	T	COD	syn	GCC>GCT	A>A	460829:462056	+	-	2-octaprenyl-6-methoxyphenol hydroxylase	69	98.55
47	1	546540	T	C	COD	syn	TGT>TGC	C>C	545649:546711	+	murG	UDP diphospho-muramoyl pentapeptide beta-N acetylglucosaminyl transferase	72	90.28
47	1	555560	A	G	COD	syn	GAA>GAG	E>E	553577:556289	+	-	preprotein translocase subunit SecA	105	100
47	1	678112	G	A	COD	syn	CTG>CTA	L>L	677140:678496	+	-	sodium-dependent transporter	100	97
47	1	730748	A	G	COD	syn	GGT>GGC	G>G	730111:732556	-	fadE	acyl-CoA dehydrogenase	65	100
47	1	1105405	C	T	COD	syn	GCC>GCT	A>A	1104985:1106866	+	-	methyl-accepting chemotaxis protein	65	100
47	1	1137611	C	T	COD	syn	GGC>GGT	G>G	1137266:1137707	+	-	TolR membrane protein	147	99.32
47	1	1174354	T	C	COD	nonsyn	TGT>CGT	C>R	1173978:1174440	+	-	hypothetical protein	83	100
47	1	1190245	A	G	COD	nonsyn	AAC>AGC	N>S	1190189:1191086	+	-	N-acetylneuraminate lyase	85	100
47	1	1259424	A	G	COD	nonsyn	CAG>CGG	Q>R	1259053:1259758	+	-	DNA-binding transcriptional regulator TorR	67	100
47	1	1267752	C	T	COD	nonsyn	CAG>TAG	Q>*	1263626:1268102	+	mukB	cell division protein MukB	78	100
47	1	1330225	A	G	COD	syn	TCT>TCC	S>S	1328958:1330311	-	mgtE-1	magnesium transporter	85	100
47	1	1373198	T	C	COD	nonsyn	TTC>CTC	F>L	1372276:1373410	+	nspC	carboxynorspermidine decarboxylase	81	98.77
47	1	1399063	T	C	IG	-	-	-	-	-	-	-	81	100
47	1	1617976	A	G	COD	nonsyn	GAC>GGC	D>G	1617350:1618388	+	-	spermidine/putrescine ABC transporter substrate-binding protein	68	97.06
47	1	2079799	T	C	COD	nonsyn	CTC>CCC	L>P	2079158:2080295	+	nagA	N-acetylglucosamine-6-phosphate deacetylase	77	100
47	1	2112577	G	A	COD	nonsyn	GCG>ACG	A>T	2112414:2113839	+	-	(dimethylallyl)adenosine tRNA methylthiotransferase	63	100
47	1	2115761	G	A	COD	nonsyn	CGC>CAC	R>H	2115540:2116416	+	-	magnesium and cobalt transporter	94	97.87
47	1	2198609	T	C	COD	syn	GCA>GCG	A>A	2197237:2198824	-	-	Aminobenzoyl-glutamate transport protein	102	98.04
47	1	2280473	T	C	COD	nonsyn	AAC>AGC	N>S	2279985:2280720	-	-	RNA methyltransferase, TrmH family	68	100
47	1	2360269	G	A	COD	nonsyn	CCG>TCG	P>S	2358724:2360920	-	-	phosphate ABC transporter permease	79	98.73
47	1	2365547	G	A	COD	nonsyn	GCG>GTG	A>V	2364774:2365743	-	-	putative phosphate ABC transporter periplasmic phosphate-binding protein	42	97.62
47	1	2379167	T	C	COD	syn	GAA>GAG	E>E	2377780:2380354	-	-	chaperone ClpB (heat-shock protein)	83	98.8
47	1	2430895	T	C	COD	nonsyn	GAT>GGT	D>G	2430737:2432051	-	-	branched-chain amino acid transport system II carrier protein	99	98.99
47	1	2535939	A	G	IG	-	-	-	-	-	-	-	97	100
47	1	2537198	G	A	IG	-	-	-	-	-	-	-	89	98.88
47	1	2613009	A	G	COD	syn	GTA>GTG	V>V	2612655:2613144	+	-	SprT protein	97	100
47	1	2655389	T	C	IG	-	-	-	-	-	-	-	77	100
47	1	2664937	G	A	COD	nonsyn	CCC>TCC	P>S	2662132:2665972	-	yhdP	membrane protein, transporter	96	100
47	1	2668193	C	T	COD	syn	CTG>CTA	L>L	2668075:2668564	-	-	rod shape-determining protein MreD	110	100
47	1	2727772	A	G	COD	nonsyn	TTT>CTT	F>L	2726878:2728531	-	pgi	glucose-6-phosphate isomerase	109	100
47	1	2733176	G	A	COD	nonsyn	CCA>TCA	P>S	2732819:2733269	-	rplI	50S ribosomal protein L9	74	98.65
47	1	2747219	T	C	COD	nonsyn	ACA>GCA	T>A	2746682:2747972	-	-	GTPase HflX	124	100
47	2	33837	T	C	COD	syn	GGT>GGC	G>G	32517:35064	+	-	chitinase	93	100
47	2	82997	C	T	COD	nonsyn	GTG>ATG	V>M	82472:83573	-	-	transcriptional regulator CdgA	71	98.59
47	2	150977	A	G	COD	syn	GCT>GCC	A>A	150811:152170	-	glpT	sn-glycerol-3-phosphate transporter	64	100
47	2	209929	A	G	COD	nonsyn	TAC>TGC	Y>C	209264:210548	+	-	putative Na+/H+ antiporter	81	98.77
47	2	450299	C	T	COD	syn	GTC>GTT	V>V	449789:450350	+	-	acetyltransferase	93	100
47	2	479984	C	T	COD	syn	CTG>TTG	L>L	479737:481600	+	-	potassium uptake protein, Kup system	75	100
47	2	616911	T	C	COD	nonsyn	CTG>CCG	L>P	615766:617134	+	dcuC	C4-dicarboxylate transporter DcuC	81	98.77
47	2	854861	G	A	COD	nonsyn	GAC>AAC	D>N	854728:855865	+	-	cytochrome d ubiquinol oxidase, subunit II	126	97.62
47	2	876578	C	T	COD	nonsyn	CCC>CTC	P>L	875997:878886	+	-	chemotactic transducer-related protein	80	98.75
47	2	1014771	C	T	COD	nonsyn	GAT>AAT	D>N	1013100:1015080	-	-	methyl-accepting chemotaxis protein	87	100
48	1	170821	A	G	IG	-	-	-	-	-	-	-	85	100
48	1	218451	G	A	COD	nonsyn	GAT>AAT	D>N	217862:218801	+	-	diguanylate cyclase	80	100
48	1	271122	C	T	COD	nonsyn	ATG>ATA	M>I	271001:272456	-	-	dihydrolipoamide dehydrogenase	118	96.61
48	1	379627	G	A	COD	syn	GGC>GGT	G>G	379347:380607	-	-	antimicrobial peptide ABC transporter permease	112	99.11
48	1	405188	C	T	COD	nonsyn	CGT>CAT	R>H	404802:405528	-	-	lipopolysaccharide ABC transporter ATP-binding protein LptB	102	100
48	1	510733	C	T	COD	syn	CAC>CAT	H>H	509179:511060	+	-	Topoisomerase IV subunit B	162	100
48	1	601196	A	G	COD	nonsyn	GAA>GGA	E>G	601113:601794	+	-	uracil-DNA glycosylase	154	100
48	1	612102	G	A	COD	nonsyn	GGC>GAC	G>D	611059:612280	+	-	phosphopentomutase	121	99.17
48	1	628381	C	T	COD	nonsyn	GCG>GTG	A>V	627584:629216	+	lacZ_2	beta-D-galactosidase	126	96.83
48	1	637519	C	T	COD	syn	GCG>GCA	A>A	636654:637686	-	-	2,3,4,5-tetrahydropyridine-2,6-carboxylate N-succinyltransferase	102	100
48	1	641385	A	G	COD	nonsyn	ATC>GTC	I>V	640748:644195	+	recC	exonuclease V subunit gamma	82	100
48	1	656696	C	T	COD	nonsyn	CGC>CAC	R>H	656451:657057	-	thiJ	4-methyl-5(B-hydroxyethyl)-thiazole monophosphate biosynthesis protein	89	98.88
48	1	718361	A	G	COD	syn	GAA>GAG	E>E	715508:718988	+	dnaE	DNA polymerase III subunit alpha	108	100
48	1	738339	T	C	COD	syn	ATT>ATC	I>I	737319:738741	+	-	GGDEF family protein	87	97.7
48	1	745550	C	T	COD	syn	GCG>GCA	A>A	745372:745813	-	-	CopG protein	87	98.85
48	1	1372123	T	C	IG	-	-	-	-	-	-	-	108	99.07
48	1	1456323	C	T	COD	syn	CCG>CCA	P>P	1455473:1456355	-	-	SN-glycerol-3-phosphate transport system permease protein UgpA	67	100
48	1	1642785	G	A	COD	nonsyn	ACG>ATG	T>M	1642189:1643881	-	-	methyl-accepting chemotaxis protein	95	98.95
48	1	1700067	G	A	COD	nonsyn	GCC>GTC	A>V	1699672:1703668	-	-	sensory box sensor histidine kinase/response regulator	95	100
48	1	1715994	T	C	COD	nonsyn	TAT>TGT	Y>C	1715635:1718242	-	-	aconitate hydratase	67	100
48	1	1842530	G	A	COD	syn	GGC>GGT	G>G	1840444:1842832	-	pheT	phenylalanyl-tRNA synthetase subunit beta	63	100
48	1	1887886	G	A	COD	nonsyn	GCA>ACA	A>T	1886565:1888287	+	-	cysteine/glutathione ABC transporter membrane/ATP-binding protein	129	100
48	1	1921114	T	C	COD	nonsyn	CTG>CCG	L>P	1920272:1921127	+	-	DNA-binding transcriptional regulator HexR	101	100
48	1	2040841	A	G	COD	nonsyn	TTA>TCA	L>S	2040341:2042648	-	zntA	zinc/cadmium/mercury/lead-transporting ATPase	97	100
48	1	2082884	T	C	COD	syn	CGT>CGC	R>R	2081606:2083193	+	-	putative glutathione-regulated potassium-efflux system protein KefB	83	100
48	1	2149419	T	C	COD	nonsyn	GAG>GGG	E>G	2149105:2149843	-	cpsF	UDP-N-acetyl-D-mannosamine transferase	109	100
48	1	2213188	T	C	COD	nonsyn	ACT>GCT	T>A	2213044:2213458	-	-	type IV pilus assembly protein PilV	141	100
48	1	2224660	A	G	IG	-	-	-	-	-	-	-	113	99.12
48	1	2275421	G	A	COD	syn	CAC>CAT	H>H	2274967:2276647	-	-	hypothetical protein	88	100
48	1	2292989	G	A	COD	syn	CCG>CCA	P>P	2292041:2293739	+	citA	sensor kinase CitA	132	100
48	1	2415533	T	C	COD	syn	TTA>TTG	L>L	2415082:2415973	-	nhaR	transcriptional activator NhaR	134	100
48	1	2538264	T	C	COD	nonsyn	ACT>GCT	T>A	2537199:2538303	-	-	ATPase	131	97.71
48	1	2627096	G	A	COD	nonsyn	CAA>TAA	Q>*	2626454:2627375	-	-	glutaminase	84	96.43
48	1	2772698	G	A	COD	nonsyn	GCG>GTG	A>V	2769708:2773914	-	-	DNA-directed RNA polymerase subunit beta'	115	99.13
48	1	2922015	T	C	COD	nonsyn	ACC>GCC	T>A	2920770:2922942	-	uvrD	DNA-dependent helicase II	93	98.92
48	2	34530	T	C	COD	syn	ACT>ACC	T>T	32517:35064	+	-	chitinase	91	100
48	2	87936	C	T	IG	-	-	-	-	-	-	-	131	100
48	2	161784	C	T	COD	syn	GGC>GGT	G>G	159852:162000	+	-	putative TRAP transporter large permease protein	82	98.78
48	2	407953	G	A	COD	nonsyn	GGA>GAA	G>E	407831:408227	+	-	putative lipoprotein	99	100
48	2	412955	T	C	COD	nonsyn	CTG>CCG	L>P	412812:413373	+	-	acetyltransferase	100	100
48	2	441571	C	T	IG	-	-	-	-	-	-	-	117	98.29
48	2	460864	A	G	COD	nonsyn	ACG>GCG	T>A	460290:460974	+	-	ribosomal protein S6 modification protein	104	100
48	2	571944	A	G	COD	nonsyn	TTT>CTT	F>L	571632:572628	-	-	transcriptional regulator	97	98.97
48	2	747439	G	A	COD	nonsyn	GAT>AAT	D>N	747309:748050	+	-	LamB/YcsF family protein	148	100
48	2	866156	T	C	IG	-	-	-	-	-	-	-	136	100
48	2	907199	T	C	COD	nonsyn	ACC>GCC	T>A	905477:907295	-	-	ferredoxin-NADPH reductase	100	100
48	2	974707	T	C	COD	nonsyn	ATG>GTG	M>V	974482:975409	-	-	LysR family transcriptional regulator	90	100
48	2	976258	G	A	COD	nonsyn	ATG>ATA	M>I	976195:977299	+	-	N-ethylmaleimide reductase	99	100
49	1	266706	C	T	COD	syn	ATC>ATT	I>I	266574:267363	+	-	acetylglutamate kinase	121	99.17
49	1	271912	A	G	COD	nonsyn	GTG>GCG	V>A	271001:272456	-	-	dihydrolipoamide dehydrogenase	110	100
49	1	467241	T	C	COD	syn	GGT>GGC	G>G	466911:467484	+	-	RNA polymerase sigma-E factor	98	98.98
49	1	481101	A	G	COD	syn	TTG>CTG	L>L	479277:482028	-	-	hybrid sensory histidine kinase BarA	74	100
49	1	504803	C	T	COD	nonsyn	GCG>ACG	A>T	504791:506108	-	tolC	outer membrane channel protein	109	99.08
49	1	515530	G	A	COD	nonsyn	CCC>TCC	P>S	515113:515989	-	-	leader peptidase PilD	143	100
49	1	556100	A	G	COD	syn	GAA>GAG	E>E	553577:556289	+	-	preprotein translocase subunit SecA	107	98.13
49	1	597609	A	G	COD	nonsyn	TAC>TGC	Y>C	596848:597805	+	-	homoserine kinase	90	98.89
49	1	621358	C	T	IG	-	-	-	-	-	-	-	91	100
49	1	623326	C	T	COD	syn	CCG>CCA	P>P	623289:624444	-	-	rpfG-type response regulator	101	100
49	1	649978	C	T	COD	syn	ACC>ACT	T>T	648082:650203	+	-	exodeoxyribonuclease V subunit alpha	73	98.63
49	1	652042	C	T	IG	-	-	-	-	-	-	-	73	98.63
49	1	692549	C	T	COD	nonsyn	GCA>GTA	A>V	692097:693207	+	-	3,4-dihydroxy-2-butanone 4-phosphate synthase/GTP cyclohydrolase II	75	100
49	1	756205	C	T	COD	nonsyn	GCG>GTG	A>V	756050:763307	+	-	non-ribosomal peptide synthetase modules siderophore biosynthesis	108	99.07
49	1	887406	G	A	COD	nonsyn	GCC>GTC	A>V	886654:889426	-	-	peptidase, insulinase family	98	100
49	1	953159	T	C	COD	nonsyn	GTG>GCG	V>A	953106:953196	+	-	hypothetical protein	106	99.06
49	1	957586	G	A	IG	-	-	-	-	-	-	-	84	98.81
49	1	1113723	A	G	IG	-	-	-	-	-	-	-	101	100
49	1	1193637	C	T	COD	nonsyn	GCA>GTA	A>V	1193401:1194472	+	-	sialic acid-induced transmembrane protein NanM	81	100
49	1	1438956	A	G	COD	nonsyn	GTG>GCG	V>A	1438489:1439767	-	-	antimicrobial peptide ABC transporter permease	68	100
49	1	1519195	T	C	COD	syn	GCT>GCC	A>A	1516567:1521409	+	-	NAD-specific glutamate dehydrogenase	69	100
49	1	1632223	C	T	COD	nonsyn	GCG>GTG	A>V	1630934:1632419	+	-	thermostable carboxypeptidase 1	85	100
49	1	1745718	T	C	COD	nonsyn	TCC>CCC	S>P	1745333:1746557	+	-	alanine racemase	69	100
49	1	1789404	T	C	COD	nonsyn	CAG>CGG	Q>R	1788151:1789507	-	-	sensor histidine kinase	60	100
49	1	1837906	A	G	COD	nonsyn	CTG>CCG	L>P	1837676:1838333	-	-	thiopurine S-methyltransferase	90	100
49	1	1895209	A	G	COD	nonsyn	ACA>GCA	T>A	1894587:1895997	+	-	bifunctional indole-3-glycerol phosphate synthase/phosphoribosylanthranilate isomerase	95	98.95
49	1	1922088	T	C	COD	syn	AAA>AAG	K>K	1921217:1922465	-	-	iron-containing alcohol dehydrogenase	85	98.82
49	1	2001315	G	A	COD	nonsyn	CTT>TTT	L>F	2001201:2002431	-	-	putative transporter	96	100
49	1	2002950	T	C	COD	syn	TTA>TTG	L>L	2002475:2002973	-	-	protein tyrosine phosphatase	75	100
49	1	2019040	G	A	COD	syn	CCC>CCT	P>P	2018991:2020083	-	-	response regulator	119	100
49	1	2041664	G	A	COD	nonsyn	CGA>TGA	R>*	2040341:2042648	-	zntA	zinc/cadmium/mercury/lead-transporting ATPase	65	84.62
49	1	2090039	T	C	COD	nonsyn	TAC>TGC	Y>C	2089854:2091801	-	-	heat shock protein 90	63	100
49	1	2150033	T	C	COD	nonsyn	AGT>GGT	S>G	2149847:2151020	-	-	aspartate-semialdehyde dehydrogenase	80	100
49	1	2199306	G	A	COD	syn	CGC>CGT	R>R	2199146:2199404	-	rpmE2	50S ribosomal protein L31	107	99.07
49	1	2218966	G	A	COD	nonsyn	ACC>ATC	T>I	2217698:2219606	-	dnaK	molecular chaperone DnaK	83	100
49	1	2444806	A	G	COD	syn	ACT>ACC	T>T	2444736:2446074	-	vmrA	multidrug efflux pump VmrA	67	100
49	1	2609113	T	C	COD	nonsyn	ACT>GCT	T>A	2609014:2611012	-	tktA-1_1	transketolase	62	100
49	1	2647669	G	A	COD	nonsyn	GCG>GTG	A>V	2647637:2649044	-	-	arginine/ornithine antiporter	90	97.78
49	1	2674475	T	C	COD	syn	GGA>GGG	G>G	2674459:2674885	-	-	MSHA biogenesis protein MshP	116	100
49	1	2886798	G	A	COD	nonsyn	GTA>ATA	V>I	2886401:2887181	+	-	(heptosyl)LPS beta-1,4-glucosyltransferase	112	99.11
49	1	2930916	G	A	IG	-	-	-	-	-	-	-	145	99.31
49	1	2935412	G	A	IG	-	-	-	-	-	-	-	103	99.03
49	2	84886	T	C	COD	syn	AAA>AAG	K>K	84327:85704	-	-	membrane protein	68	100
49	2	108293	A	G	COD	nonsyn	GTC>GCC	V>A	107778:109317	-	-	Rtn protein	59	100
49	2	166542	A	G	COD	nonsyn	CAG>CGG	Q>R	163573:167317	+	-	TagA-related protein	73	100
49	2	270584	G	A	COD	nonsyn	CCT>TCT	P>S	269657:271058	-	-	alpha-amylase	94	100
49	2	295527	G	A	COD	syn	GCC>GCT	A>A	295334:295715	-	-	glycine cleavage system protein H	72	98.61
49	2	298708	C	T	COD	nonsyn	GCG>GTG	A>V	298313:299444	+	-	glycine cleavage system T protein	106	99.06
49	2	313293	A	G	COD	syn	GAA>GAG	E>E	312993:313311	+	-	putative antidote protein	63	96.83
49	2	421801	T	C	COD	syn	GGT>GGC	G>G	421315:421846	+	-	hypothetical protein	79	97.47
49	2	575995	A	G	COD	syn	AAA>AAG	K>K	574267:576262	+	tktA-1_2	transketolase	59	100
49	2	584834	G	A	IG	-	-	-	-	-	-	-	96	100
49	2	769626	T	C	IG	-	-	-	-	-	-	-	70	100
49	2	809271	T	C	COD	nonsyn	AGT>GGT	S>G	809265:810213	-	-	aromatic amino acid exporter	76	100
49	2	1008513	T	C	IG	-	-	-	-	-	-	-	76	100

## Sheet: V. fischeri WT
Lineage	Chromosome	Site	AncestralBase	MutatedBase	CODorIG	SYNorNONSYN	AACode	AAChange	GeneLocation	Strand	GeneName	Product	Coverage	Consensus
2	1	233941	C	A	IG	-	-	-	-	-	-	-	148	100
2	1	1065673	C	A	COD	nonsyn	AGC>AGA	S>R	1065556:1066102	+	rpoE2	RNA polymerase sigma factor SigZ	63	98.41
2	1	2266228	T	C	IG	-	-	-	-	-	-	-	96	98.96
2	2	426041	G	A	COD	nonsyn	GGT>AGT	G>S	425332:426385	+	-	hypothetical protein	63	100
2	2	458961	C	A	COD	nonsyn	CTA>ATA	L>I	458648:460013	+	-	potassium uptake protein KtrB	59	100
2	2	1076491	C	A	COD	nonsyn	GCG>TCG	A>S	1075666:1076965	-	yihN	transporter	77	100
2	2	1243469	C	A	IG	-	-	-	-	-	-	-	89	100
3	1	10323	T	G	COD	nonsyn	TTT>GTT	F>V	9956:11036	+	recF	recombination protein F	103	99.03
3	1	1231028	C	A	COD	syn	CTC>CTA	L>L	1230053:1231334	+	-	transcriptional regulatory protein	29	96.55
3	1	1588872	T	A	COD	syn	ACA>ACT	T>T	1588565:1588910	-	-	hypothetical protein	29	100
3	1	2039561	A	G	COD	syn	CGT>CGC	R>R	2039152:2039623	-	sixA	phosphohistidine phosphatase	56	98.21
3	2	285305	G	A	IG	-	-	-	-	-	-	-	44	100
3	2	665124	G	A	IG	-	-	-	-	-	-	-	30	96.67
5	1	199838	G	A	IG	-	-	-	-	-	-	-	36	97.22
5	1	2328749	G	A	COD	nonsyn	CCA>TCA	P>S	2328455:2329382	-	rseB	periplasmic negative regulator of sigmaE	97	100
5	2	445326	G	A	COD	syn	GGC>GGT	G>G	444836:445583	-	-	amino acid transport ATP-binding protein	53	100
6	1	2126849	A	G	COD	syn	TTA>CTA	L>L	2126675:2127752	-	zipA	cell division protein ZipA	129	100
6	1	2373705	G	T	IG	-	-	-	-	-	-	-	131	88.55
6	2	401593	C	A	COD	nonsyn	GAG>TAG	E>*	399121:402172	-	-	acriflavin resistance plasma membrane protein	85	100
7	1	1115337	G	T	IG	-	-	-	-	-	-	-	61	98.36
7	1	1415258	C	A	COD	nonsyn	ATG>ATT	M>I	1414111:1415479	-	yebU	rRNA (cytosine-C(5)-)-methyltransferase RsmF	28	100
8	1	17197	C	A	COD	nonsyn	ACA>AAA	T>K	16937:19004	+	glyS	glycyl-tRNA synthetase subunit beta	131	100
8	1	531578	G	A	COD	syn	AAC>AAT	N>N	531562:533590	-	gmr	modulator of RNase II stability	88	100
8	1	1239075	C	T	COD	nonsyn	CAA>TAA	Q>*	1237913:1239950	+	-	prolyl endopeptidase	48	100
8	1	1593952	A	G	COD	nonsyn	AAT>GAT	N>D	1593831:1594167	+	-	hypothetical protein	59	100
8	1	1951182	C	T	IG	-	-	-	-	-	-	-	85	100
9	1	496272	C	T	COD	nonsyn	ACC>ATC	T>I	495787:497347	+	yceN	hypothetical protein	269	100
9	1	1814763	G	A	COD	nonsyn	CAA>TAA	Q>*	1813332:1814973	-	-	methyl-accepting chemotaxis protein	122	100
10	1	35075	C	A	IG	-	-	-	-	-	-	-	217	100
10	1	608086	C	T	COD	nonsyn	CTT>TTT	L>F	606363:608298	+	slt	lytic murein transglycosylase, soluble	145	100
10	1	1941590	C	G	COD	nonsyn	CGT>GGT	R>G	1941550:1942462	+	metR	DNA-binding transcriptional activator, homocysteine-binding	141	99.29
10	2	92423	C	T	COD	nonsyn	GGT>GAT	G>D	91890:92985	-	-	transporter	157	100
10	2	378435	G	T	IG	-	-	-	-	-	-	-	112	100
11	1	525191	T	G	COD	nonsyn	ATC>AGC	I>S	524424:525375	+	truB	tRNA pseudouridine synthase B	223	100
11	1	1843805	C	A	COD	nonsyn	TGG>TTG	W>L	1843347:1844184	-	-	hypothetical protein	136	100
11	1	2680255	C	T	IG	-	-	-	-	-	-	-	266	100
11	2	446380	A	G	COD	syn	GGA>GGG	G>G	445831:446884	+	aroG	phospho-2-dehydro-3-deoxyheptonate aldolase	131	100
11	2	1064300	G	A	COD	nonsyn	GCT>GTT	A>V	1063464:1064601	-	fruB	bifunctional PTS system fructose-specific transporter subunit IIA/HPr protein	141	100
12	1	1599114	C	A	COD	nonsyn	GCG>GAG	A>E	1598971:1599889	+	rbsK	ribokinase	48	100
12	1	2484998	G	A	COD	syn	CAG>CAA	Q>Q	2484830:2486642	+	yraM	hypothetical protein	121	100
13	1	375862	C	T	COD	nonsyn	AGT>AAT	S>N	375107:376106	-	-	hypothetical protein	150	98.67
13	1	749530	A	G	COD	nonsyn	GTT>GCT	V>A	748685:749789	-	metN	DL-methionine transporter ATP-binding subunit	97	100
13	1	1730888	C	G	COD	nonsyn	CCT>GCT	P>A	1730065:1731367	+	-	anaerobic C4-dicarboxylate transporter	78	94.87
13	1	2071849	C	A	IG	-	-	-	-	-	-	-	137	97.81
13	1	2628799	G	T	COD	nonsyn	GAT>TAT	D>Y	2627973:2628996	+	yjeK	lysine aminomutase	167	96.41
14	2	364470	C	A	COD	nonsyn	TTG>TTT	L>F	363002:364505	-	-	hypothetical protein	46	91.3
14	2	685657	G	A	COD	nonsyn	GGC>GAC	G>D	685484:685904	+	-	hypothetical protein	52	100
14	2	1238994	G	C	COD	nonsyn	ACT>AGT	T>S	1238791:1239994	-	-	hypothetical protein	74	97.3
15	1	1405306	A	C	COD	nonsyn	GAA>GAC	E>D	1404943:1406380	+	ssnA	chlorohydrolase/aminohydrolase	51	100
15	1	1452897	G	T	COD	nonsyn	TGG>TTG	W>L	1452868:1453054	+	ccoQ	cytochrome oxidase component FixQ	47	100
15	1	1683611	T	C	IG	-	-	-	-	-	-	-	54	100
16	1	106140	C	T	COD	nonsyn	TGG>TAG	W>*	104344:106810	-	-	diguanylate cyclase	82	100
16	1	825605	G	A	COD	nonsyn	ACT>ATT	T>I	824880:825759	-	ybeX	ion transport protein	52	100
16	1	1188777	C	A	COD	nonsyn	GAG>TAG	E>*	1188759:1189401	-	-	sulfite-dehydrogenase	29	100
16	1	1195256	C	A	COD	nonsyn	ACG>AAG	T>K	1194717:1196043	+	-	branched-chain amino acid transport system II carrier protein	36	100
16	1	2764790	G	T	COD	nonsyn	GCA>GAA	A>E	2764311:2765346	-	gspK	general secretion pathway protein K	90	100
16	2	530574	C	A	COD	nonsyn	GAG>GAT	E>D	530387:530957	-	-	hypothetical protein	31	100
22	1	259493	C	G	COD	nonsyn	CGC>GGC	R>G	259045:259582	+	rplE	50S ribosomal protein L5	26	100
22	1	962218	G	A	COD	nonsyn	CGA>TGA	R>*	961945:962851	-	-	LysR family transcriptional regulator	21	100
22	1	1178955	G	A	COD	nonsyn	GGT>AGT	G>S	1177514:1179392	+	-	hypothetical protein	17	100
22	1	1950939	G	A	COD	nonsyn	CAC>TAC	H>Y	1949742:1951023	-	tyrS	tyrosyl-tRNA synthetase	20	95
22	1	2119654	T	A	COD	nonsyn	CTA>CAA	L>Q	2118701:2120153	+	-	hypothetical protein	34	100
22	1	2432953	G	A	COD	nonsyn	CGT>TGT	R>C	2431762:2434228	-	hrpB	ATP-dependent RNA helicase HrpB	32	100
22	1	2782493	C	T	IG	-	-	-	-	-	-	-	51	100
22	2	1090754	G	A	COD	nonsyn	GGG>GAG	G>E	1090494:1091841	+	guaD	guanine deaminase	27	100
23	1	230082	C	A	COD	nonsyn	GCA>TCA	A>S	229533:230304	-	tpiA	triosephosphate isomerase	151	98.68
23	1	608777	A	C	COD	nonsyn	CTA>CGA	L>R	608688:609201	-	yjjX	NTPase	121	100
23	1	1286983	T	A	COD	nonsyn	GAT>GAA	D>E	1286848:1287211	+	sscR	6-pyruvoyl tetrahydrobiopterin synthase	68	100
23	1	1710640	T	C	IG	-	-	-	-	-	-	-	80	100
23	1	1933601	G	A	COD	nonsyn	TGG>TAG	W>*	1933563:1934457	+	-	drug/metabolite exporter family protein	108	100
23	2	403372	T	C	IG	-	-	-	-	-	-	-	71	100
24	2	306676	A	C	COD	nonsyn	GAT>GAG	D>E	305826:307062	-	-	GGDEF domain-containing protein	99	100
25	1	631936	A	G	IG	-	-	-	-	-	-	-	123	99.19
25	1	1691313	C	T	COD	nonsyn	GAT>AAT	D>N	1689963:1691412	-	-	diguanylate cyclase	56	98.21
25	1	2313866	T	G	COD	nonsyn	ATC>CTC	I>L	2313485:2314619	-	flaF	flagellin	113	100
25	2	1291554	A	G	COD	nonsyn	TCG>CCG	S>P	1291344:1294497	-	acrF	multidrug efflux system protein	92	98.91
26	1	770478	T	G	COD	syn	GCT>GCG	A>A	769959:771069	+	ribB	3,4-dihydroxy-2-butanone-4-phosphate synthase	75	100
26	1	1115336	C	A	IG	-	-	-	-	-	-	-	67	98.51
26	1	1944914	G	T	COD	nonsyn	AGC>ATC	S>I	1943748:1945119	+	dcuC	C4-dicarboxylate transporter DcuC	67	100
26	1	2171430	G	C	IG	-	-	-	-	-	-	-	70	100
26	1	2439654	C	G	COD	nonsyn	GAC>GAG	D>E	2439324:2440200	+	panC	pantoate--beta-alanine ligase	117	99.15
26	2	97481	C	T	COD	nonsyn	CCG>CTG	P>L	97107:98079	+	-	hydrolase/lipase	70	100
26	2	134598	C	A	COD	nonsyn	GAA>TAA	E>*	134322:134694	-	-	lactoylglutathione lyase	65	100
26	2	736805	T	C	COD	syn	TCA>TCG	S>S	736183:737008	-	-	cytoplasmic protein	39	100
26	2	836701	G	A	IG	-	-	-	-	-	-	-	54	100
26	2	953991	C	A	COD	nonsyn	GAT>TAT	D>Y	953271:954078	-	-	hypothetical protein	66	100
28	1	653214	C	T	COD	nonsyn	GTT>ATT	V>I	652797:654156	-	ygdH	hypothetical protein	114	100
28	1	2137421	G	A	COD	nonsyn	CCT>CTT	P>L	2136687:2139177	-	napA	nitrate reductase catalytic subunit	99	100
28	1	2686528	C	T	IG	-	-	-	-	-	-	-	190	99.47
29	1	247162	C	A	COD	syn	GGC>GGA	G>G	247117:247510	+	tusD	sulfur transfer complex subunit TusD	178	100
29	2	20096	C	A	COD	nonsyn	TCT>TAT	S>Y	19818:20880	+	-	ribosome-associated GTPase	85	100
29	2	102533	C	T	COD	nonsyn	GGC>GAC	G>D	102111:103668	-	-	methyl-accepting chemotaxis protein, aerotaxis receptor	102	100
31	1	176666	G	C	COD	nonsyn	CGT>GGT	R>G	175292:177545	-	wbfB	WbfB protein	141	100
31	1	868702	C	A	COD	nonsyn	GCT>GAT	A>D	868529:869498	+	hemH	ferrochelatase	57	100
31	1	2013497	G	A	COD	nonsyn	GGG>GAG	G>E	2012283:2013822	+	norR1	anaerobic nitric oxide reductase transcriptional regulator	77	97.4
31	2	267283	C	A	COD	nonsyn	GAT>TAT	D>Y	266818:267940	-	-	SUA5 protein	72	100
31	2	1212890	G	T	COD	nonsyn	GAA>TAA	E>*	1212466:1213222	+	acfC	accessory colonization factor AcfC	48	97.92
31	2	1302712	G	A	IG	-	-	-	-	-	-	-	97	98.97
32	2	32512	A	C	COD	nonsyn	ATG>CTG	M>L	32175:33033	+	-	drug/metabolite exporter family protein	92	100
32	2	149538	C	A	COD	nonsyn	GAA>TAA	E>*	148686:150549	-	-	DNA helicase II	99	98.99
32	2	431667	A	C	COD	nonsyn	TAG>TCG	*>S	431308:431668	+	-	hypothetical protein	66	98.48
33	1	437117	T	C	COD	nonsyn	AAC>AGC	N>S	436515:437736	-	sagP	arginine deiminase	105	98.1
33	1	882983	C	A	IG	-	-	-	-	-	-	-	68	100
33	1	2100534	C	A	IG	-	-	-	-	-	-	-	130	99.23
33	1	2445789	C	A	COD	nonsyn	TGT>TTT	C>F	2445631:2446162	-	hpt	hypoxanthine phosphoribosyltransferase	225	98.67
33	2	370522	C	T	COD	nonsyn	GTT>ATT	V>I	368974:370978	-	ptrB	oligopeptidase B	58	98.28
33	2	380674	C	A	COD	nonsyn	CAT>AAT	H>N	380289:381618	+	-	GGDEF domain-containing protein	58	98.28
33	2	499701	C	T	COD	nonsyn	GTG>ATG	V>M	499647:500325	-	-	transcriptional regulatory protein	63	95.24
33	2	923574	C	T	COD	syn	AGC>AGT	S>S	923013:923847	+	-	drug/metabolite exporter family protein	59	96.61
35	1	164033	C	T	COD	nonsyn	CCT>CTT	P>L	163860:164919	+	-	mannose-1-phosphate guanylyltransferase	86	98.84
35	1	688069	A	C	COD	nonsyn	AAA>CAA	K>Q	687480:688092	+	yfgM	hypothetical protein	59	100
35	2	73723	A	C	COD	nonsyn	TGG>GGG	W>G	73618:74080	-	-	lipoprotein	67	98.51
35	2	308861	C	A	COD	nonsyn	GAT>TAT	D>Y	308441:309398	-	alx	membrane-bound redox modulator that IS induced by high pH	58	100
35	2	604388	C	T	IG	-	-	-	-	-	-	-	25	100
35	2	953478	T	C	COD	nonsyn	AAT>GAT	N>D	953271:954078	-	-	hypothetical protein	50	100
37	1	1146496	G	A	COD	nonsyn	GAA>AAA	E>K	1146375:1147437	+	sohB	periplasmic protease	39	100
37	1	1177216	G	A	COD	nonsyn	CGT>CAT	R>H	1176029:1177424	+	gadA	glutamate decarboxylase	31	100
37	2	31510	C	T	COD	nonsyn	CCT>CTT	P>L	31172:32060	+	-	AraC family transcriptional regulator	75	97.33
37	2	193742	C	T	COD	nonsyn	CAA>TAA	Q>*	192232:193864	+	-	methyl-accepting chemotaxis protein	53	100
37	2	680687	G	T	COD	nonsyn	CAT>AAT	H>N	680420:681650	-	-	hypothetical protein	32	100
37	2	1260302	G	T	COD	nonsyn	TGG>TGT	W>C	1260164:1260590	+	-	MarR family transcriptional regulator	57	98.25
39	1	805049	C	A	COD	nonsyn	TAC>TAA	Y>*	804020:805313	+	yieG	hypothetical protein	69	98.55
39	1	1095070	C	A	COD	nonsyn	CGC>CTC	R>L	1092602:1096124	-	icmF	secretion protein IcmF	39	100
39	1	2674016	C	A	COD	nonsyn	GCT>GAT	A>D	2672511:2674461	+	acs	acetyl-CoA synthetase	78	100
39	2	1065124	G	A	COD	nonsyn	GCT>ACT	A>T	1064886:1065864	+	fruR	DNA-binding transcriptional regulator FruR	42	100
42	1	441154	G	T	COD	nonsyn	CTT>ATT	L>I	439339:442213	-	valS	valyl-tRNA synthetase	61	100
42	1	666707	C	T	COD	nonsyn	CTT>TTT	L>F	666580:666904	+	-	PTS system cellobiose-specific transporter subunit IIA	48	100
42	2	140819	C	A	IG	-	-	-	-	-	-	-	63	100
43	1	456623	A	C	COD	nonsyn	GAT>GAG	D>E	456403:456691	-	yggU	hypothetical protein	22	100
43	1	1255076	A	G	COD	nonsyn	ATT>ACT	I>T	1255053:1257063	-	-	methyl-accepting chemotaxis protein	15	100
43	2	526523	C	T	COD	nonsyn	GGC>GAC	G>D	525936:526827	-	-	hypothetical protein	14	100
43	2	1158708	A	G	COD	nonsyn	AAA>GAA	K>E	1157507:1159010	+	sypG	Fis family transcriptional regulator	8	100
43	P	16171	T	G	COD	nonsyn	TTA>TGA	L>*	15332:16772	+	-	hypothetical protein	38	94.74
45	1	148477	C	G	COD	nonsyn	TCC>TGC	S>C	147863:149843	+	-	phosphoglycerol transferase	263	100
45	1	152516	A	G	COD	nonsyn	ATT>ACT	I>T	152193:153237	-	-	ADP-heptose--LPS heptosyltransferase III	328	99.7
45	1	406855	C	T	COD	nonsyn	TCC>TTC	S>F	406466:406958	+	mreD	rod shape-determining protein MreD	226	100
45	1	747392	A	G	COD	nonsyn	TCT>CCT	S>P	747170:747980	-	metQ	DL-methionine transporter substrate-binding subunit	170	100
45	1	998979	C	T	COD	nonsyn	CGT>TGT	R>C	996956:1000391	+	ftsK	DNA-binding membrane protein	163	99.39
45	1	1415594	T	G	IG	-	-	-	-	-	-	-	78	100
45	2	66953	C	A	COD	nonsyn	GCA>GAA	A>E	66129:67527	+	cmtA	fused mannitol-specific PTS enzymes: IIB component/IIC component	175	99.43
45	2	586236	G	A	COD	nonsyn	CCA>TCA	P>S	584520:586347	-	-	multidrug resistance ABC transporter ATP-binding and permease protein	82	100
45	2	636964	G	A	IG	-	-	-	-	-	-	-	83	98.8
46	1	1656343	T	C	COD	nonsyn	GAT>GGT	D>G	1655684:1656431	-	-	hypothetical protein	47	97.87
46	2	471629	C	T	COD	nonsyn	GCT>ACT	A>T	471212:472244	-	tdh	L-threonine 3-dehydrogenase	48	100
47	1	522405	C	A	COD	nonsyn	GCT>GAT	A>D	521224:523906	+	infB	translation initiation factor IF-2	88	100
48	2	268168	G	T	IG	-	-	-	-	-	-	-	82	100
49	1	653708	C	T	COD	nonsyn	TGT>TAT	C>Y	652797:654156	-	ygdH	hypothetical protein	143	98.6
49	1	1422934	C	A	COD	nonsyn	TCG>TAG	S>*	1422644:1424666	+	prc	carboxy-terminal protease	82	100
49	1	1735687	G	A	COD	nonsyn	GCT>GTT	A>V	1735049:1736006	-	nrfD	formate-dependent nitrite reductase, membrane subunit	89	100
49	1	2030971	C	A	COD	nonsyn	GTT>TTT	V>F	2030290:2031697	-	clcA	chloride channel protein	131	100
49	2	13738	C	A	COD	nonsyn	CCA>ACA	P>T	13290:14469	+	-	chitin-binding protein	126	99.21
49	2	637183	A	G	COD	syn	AAA>AAG	K>K	637048:638431	+	-	ATP-dependent RNA helicase	68	100
49	2	722431	C	A	COD	nonsyn	CGA>CTA	R>L	722405:722771	-	-	hypothetical protein	37	100
49	2	1283292	C	A	COD	nonsyn	AGT>ATT	S>I	1282720:1283296	-	-	structural protein P5	173	100
49	P	8599	C	T	COD	syn	CAG>CAA	Q>Q	8379:8628	-	-	hypothetical protein	85	100
50	1	199887	A	G	IG	-	-	-	-	-	-	-	6	100
50	1	359147	G	A	COD	nonsyn	CCA>TCA	P>S	358298:359576	-	yjcE	cation/proton antiporter	240	99.58
50	2	173257	T	G	COD	nonsyn	TAT>TAG	Y>*	173230:174679	+	-	GGDEF domain-containing protein	124	100
50	2	1221817	C	A	COD	nonsyn	CAA>AAA	Q>K	1221420:1222230	+	-	AraC family transcriptional regulator	101	99.01
50	2	1269543	G	T	COD	nonsyn	GCA>GAA	A>E	1267087:1278502	-	-	hypothetical protein	149	100
51	2	1217022	G	A	COD	nonsyn	GCA>ACA	A>T	1216448:1217306	+	-	RIO1 protein	48	100
52	1	1707511	T	G	COD	nonsyn	CAG>CCG	Q>P	1705433:1708466	-	ydiJ	FAD-linked oxidoreductase	135	99.26
52	1	1983516	C	A	COD	nonsyn	GCC>TCC	A>S	1982961:1984131	-	yciM	tetratricopeptide repeat protein	179	97.77
52	2	611343	C	T	COD	nonsyn	CTT>TTT	L>F	610229:611711	+	hsdM	DNA methylase M	112	100
52	P	12437	C	A	COD	nonsyn	GAA>TAA	E>*	12395:12488	-	-	hypothetical protein	291	100
53	1	1625017	T	G	COD	syn	CTT>CTG	L>L	1624804:1626703	+	dnaK	molecular chaperone DnaK	34	100
53	2	1191039	C	A	COD	nonsyn	ACT>AAT	T>N	1190824:1191214	+	-	lipoprotein	57	100
57	1	1168892	A	C	IG	-	-	-	-	-	-	-	60	100
57	1	2209507	G	A	COD	nonsyn	GCA>ACA	A>T	2209086:2209830	+	cutC	copper homeostasis protein	72	100
57	1	2275069	G	A	COD	syn	CAG>CAA	Q>Q	2274493:2275792	+	malF2	maltose ABC transporter permease	87	100
57	2	1041731	T	C	IG	-	-	-	-	-	-	-	70	98.57
57	P	9157	G	T	COD	syn	TCG>TCT	S>S	8773:9421	+	-	resolvease/recombinase	105	100
61	2	389796	G	T	COD	nonsyn	GCT>GAT	A>D	389728:390508	-	-	DNA polymerase III, epsilon-subunit paralog (3' to 5' exonuclease)	118	100
61	2	614838	T	G	COD	nonsyn	TTT>TTG	F>L	613575:615042	+	-	type I restriction-modification system methylation subunit	114	100
61	2	1302771	A	G	IG	-	-	-	-	-	-	-	168	100
61	P	20587	G	A	COD	nonsyn	GGG>GAG	G>E	20069:21086	+	-	hypothetical protein	271	99.63
64	1	2136562	G	A	COD	syn	GGC>GGT	G>G	2136138:2136612	-	napB	nitrate reductase, small, cytochrome C550 subunit, periplasmic	178	100
65	1	612917	C	T	COD	nonsyn	TCA>TTA	S>L	612195:613170	+	rluD	23S rRNA pseudouridine synthase D	315	99.37
65	1	749869	A	G	IG	-	-	-	-	-	-	-	262	99.62
65	1	823896	C	A	COD	nonsyn	GGC>GTC	G>V	823270:824785	-	lnt	apolipoprotein N-acyltransferase	280	98.57
65	1	1383647	A	C	COD	nonsyn	TTA>TGA	L>*	1382586:1383942	-	-	hypothetical protein	133	100
65	1	1884352	G	T	COD	nonsyn	GAG>TAG	E>*	1883277:1884492	+	yfbQ	aminotransferase	210	99.52
65	2	1103126	G	T	COD	syn	GTC>GTA	V>V	1102864:1103413	-	-	hypothetical protein	254	99.61
67	1	1334	C	A	COD	nonsyn	CGT>CTT	R>L	816:2184	-	trmE	tRNA modification GTPase TrmE	120	100
67	1	213959	C	G	COD	nonsyn	GCC>GGC	A>G	213768:214899	+	rffE	UDP-N-acetyl glucosamine-2-epimerase	139	98.56
67	1	384126	G	T	COD	nonsyn	ACA>AAA	T>K	382762:384175	-	wcaJ	UDP-glucose lipid carrier transferase	126	99.21
67	1	1294109	C	A	COD	nonsyn	GAG>TAG	E>*	1293305:1294283	-	-	hypothetical protein	87	100
67	1	1444904	G	A	COD	nonsyn	GCG>GTG	A>V	1443276:1444947	-	-	ATP-dependent protease (Lon-like)	85	100
67	1	2118536	T	G	COD	syn	GTT>GTG	V>V	2117423:2118560	+	-	hypothetical protein	87	98.85
67	1	2326609	C	T	COD	nonsyn	GTA>ATA	V>I	2326081:2327875	-	lepA	GTP-binding protein LepA	160	99.38
67	1	2535505	C	A	IG	-	-	-	-	-	-	-	155	99.35
67	2	318894	G	T	COD	nonsyn	GCG>GAG	A>E	318310:319744	-	-	amino-acid ABC transporter binding protein	117	99.15
67	2	372836	T	A	COD	nonsyn	GAT>GTT	D>V	372753:375132	-	-	glucosyl hydrolase precursor	95	100
67	2	751487	G	A	COD	nonsyn	GAT>AAT	D>N	750544:751504	+	-	cytoplasmic protein	90	100
67	2	1134396	A	G	COD	syn	TCT>TCC	S>S	1133540:1136201	-	-	beta-hexosaminidase	136	100
67	2	1287312	C	T	COD	syn	GAG>GAA	E>E	1287308:1287788	-	-	hypothetical protein	109	100
69	1	746969	T	C	COD	syn	AAA>AAG	K>K	746377:747091	-	yaeB	hypothetical protein	70	100
69	1	1135871	G	T	COD	syn	GGC>GGA	G>G	1135108:1136116	-	trpD	anthranilate phosphoribosyltransferase	55	98.18
69	1	1252521	A	C	COD	nonsyn	ATC>AGC	I>S	1252396:1252855	-	-	23S rRNA methyltransferase	44	100
69	1	1455842	G	A	COD	nonsyn	GCA>ACA	A>T	1454602:1456981	+	-	copper-exporting ATPase	37	100
69	1	2010969	T	G	COD	syn	CGA>CGC	R>R	2010605:2012096	-	norV	anaerobic nitric oxide reductase flavorubredoxin	72	98.61
69	1	2125113	G	T	COD	nonsyn	TCT>TAT	S>Y	2124577:2126584	-	ligA	NAD-dependent DNA ligase LigA	70	100
69	1	2694331	C	T	COD	syn	AAC>AAT	N>N	2694154:2694724	+	csgB	minor curlin subunit, nucleator CsgB	120	100
69	2	328997	T	G	COD	syn	GGT>GGG	G>G	328853:331712	+	torA	trimethylamine N-oxide (TMAO) reductase I, catalytic subunit	68	100
70	1	435054	C	A	COD	nonsyn	GAA>TAA	E>*	434223:435153	-	pyrB	aspartate carbamoyltransferase	78	100
70	1	1027253	C	T	COD	nonsyn	GCA>ACA	A>T	1026707:1029191	-	rnfC	electron transport complex protein RnfC	44	97.73
70	1	1852804	C	A	IG	-	-	-	-	-	-	-	64	100
70	1	2495400	C	G	COD	nonsyn	CCT>GCT	P>A	2495390:2496758	+	degP	serine endoprotease DegP (protease Do), periplasmic	89	98.88
70	2	254248	C	A	IG	-	-	-	-	-	-	-	52	100
70	2	1105113	G	T	COD	nonsyn	AGA>ATA	R>I	1104943:1106161	+	-	lipoprotein	52	100
72	1	1761226	G	A	COD	syn	AAG>AAA	K>K	1760965:1761979	+	purR	DNA-binding transcriptional repressor, hypoxanthine-binding	24	100
72	1	2806721	A	C	COD	nonsyn	AAG>CAG	K>Q	2804704:2807476	+	-	lipoprotein	60	98.33
74	2	550098	C	A	COD	syn	ATC>ATA	I>I	549861:551175	+	-	N-acetylglucosaminyltransferase	38	100
74	2	1072378	G	T	COD	nonsyn	CAG>AAG	Q>K	1071079:1073116	-	-	VgrG protein	60	100
75	1	65410	G	A	COD	nonsyn	GGT>AGT	G>S	64956:66216	+	rho	transcription termination factor Rho	167	100
75	1	1463883	T	C	COD	nonsyn	GTT>GCT	V>A	1463413:1464532	+	potA	putrescine/spermidine ABC transporter ATPase	53	100
75	2	152991	T	G	COD	nonsyn	TAT>TCT	Y>S	152686:153226	-	-	hypothetical protein	100	100
75	2	657927	A	G	COD	syn	CCA>CCG	P>P	657876:658188	+	yciH	translation initiation factor Sui1	46	100
75	2	673186	C	A	COD	nonsyn	TTG>TTT	L>F	672438:673563	-	-	hypothetical protein	51	100

## Sheet: V. cholerae WT
Lineage	Chromosome	Site	AncestralBase	MutatedBase	CODorIG	SYNorNONSYN	AACode	AAChange	GeneLocation	Strand	GeneName	Product	Coverage	Consensus
1	1	711507	C	T	COD	nonsyn	GCG>GTG	A>V	711142:712198	+	lpxD	UDP-3-O-[3-hydroxymyristoyl] glucosamine N-acyltransferase	176	98.3
1	1	948326	G	A	COD	syn	TGA>TAA	*>*	947559:948327	+	-	TatD DNase family protein	206	99.51
1	1	2010893	G	A	COD	nonsyn	GGC>AGC	G>S	2010316:2011384	+	-	cysteine synthase A	178	98.31
1	2	269513	C	T	IG	-	-	-	-	-	-	-	198	99.49
4	1	143585	T	A	IG	-	-	-	-	-	-	-	85	100
4	1	415883	G	A	COD	nonsyn	CCA>TCA	P>S	415649:416117	-	-	aspartate carbamoyltransferase regulatory subunit	87	98.85
4	1	676721	G	T	COD	nonsyn	GAA>TAA	E>*	675466:676984	+	-	diguanylate cyclase	76	100
4	1	1419715	C	T	COD	nonsyn	CCA>TCA	P>S	1419054:1419918	+	-	transcriptional regulator of alpha-acetolactate operon AlsR	82	100
4	2	294867	A	T	COD	nonsyn	TAC>AAC	Y>N	292326:295191	-	-	glycine dehydrogenase	73	100
5	1	2655538	T	C	COD	nonsyn	TCC>CCC	S>P	2655399:2655837	+	-	Universal stress protein F	47	100
5	1	2835767	G	T	IG	-	-	-	-	-	-	-	41	100
8	1	1831984	G	A	COD	nonsyn	GAT>AAT	D>N	1831668:1833093	+	sbcB	exonuclease I	90	100
8	2	931352	G	T	IG	-	-	-	-	-	-	-	91	98.9
9	1	400693	C	T	COD	syn	CCG>CCA	P>P	399840:401202	-	-	magnesium transporter	167	98.2
9	2	797914	C	T	COD	nonsyn	GGC>AGC	G>S	797233:798655	-	-	aspartate kinase	99	100
10	1	1141818	T	C	COD	syn	GAT>GAC	D>D	1141665:1142727	+	nadA	quinolinate synthetase	109	100
10	1	2394218	C	T	IG	-	-	-	-	-	-	-	112	100
11	1	524133	C	T	COD	nonsyn	CCC>CTC	P>L	524095:525850	+	recJ	ssDNA exonuclease RecJ	48	100
11	1	2357190	G	A	COD	nonsyn	GCA>GTA	A>V	2357068:2358715	-	-	phosphate transport system permease	52	98.08
11	2	113333	T	G	COD	nonsyn	CAG>CCG	Q>P	112170:113883	-	-	ribosomal large subunit pseudouridine synthase A	41	100
16	1	430419	T	A	COD	syn	ATT>ATA	I>I	430290:431391	+	-	lipopolysaccharide export system permease	53	100
16	1	954032	A	G	COD	nonsyn	CAT>CGT	H>R	953214:954372	+	-	phospholipase	59	100
16	1	2480223	G	A	COD	nonsyn	GAT>AAT	D>N	2478404:2481794	+	-	sensory box sensor histidine kinase/response regulator	64	100
16	1	2560269	G	C	COD	syn	GGC>GGG	G>G	2559533:2560679	-	-	aspartate kinase	60	100
16	2	1000222	G	A	COD	nonsyn	ATG>ATA	M>I	998791:1000783	+	-	N-formylglutamate amidohydrolase	59	98.31
17	1	1293424	G	A	COD	nonsyn	GAG>AAG	E>K	1292796:1293921	+	-	alpha-galactosidase	93	100
17	1	1856713	T	C	COD	syn	CGT>CGC	R>R	1856641:1857589	+	-	hypothetical protein	103	99.03
17	1	2143255	A	G	COD	nonsyn	AGT>GGT	S>G	2142054:2143371	+	-	Lipid A core - O-antigen ligase-like RbmD	96	98.96
17	1	2160594	G	T	IG	-	-	-	-	-	-	-	99	100
19	1	1555282	A	C	COD	syn	GGT>GGG	G>G	1545555:1559193	-	rtxA	RTX toxin RtxA	33	100
19	1	1739555	C	A	COD	nonsyn	CCC>ACC	P>T	1739041:1739962	+	-	membrane protein LAPB	29	96.55
19	1	1743553	G	T	IG	-	-	-	-	-	-	-	41	100
19	1	2348315	G	A	COD	nonsyn	CCT>CTT	P>L	2347965:2349279	-	-	isocitrate lyase	43	100
19	1	2413468	G	A	COD	syn	GTC>GTT	V>V	2412408:2413971	-	mviN	MviN protein	33	100
19	2	508194	G	T	IG	-	-	-	-	-	-	-	36	100
20	1	560115	C	T	COD	nonsyn	CCA>CTA	P>L	559399:562630	+	carB	carbamoyl phosphate synthase large subunit	44	100
22	1	213180	C	T	COD	nonsyn	GTT>ATT	V>I	212847:214338	-	-	type II secretory pathway protein	52	100
22	1	1810321	G	A	IG	-	-	-	-	-	-	-	41	100
22	1	2574276	G	A	IG	-	-	-	-	-	-	-	65	100
23	1	83517	C	T	IG	-	-	-	-	-	-	-	90	100
23	1	943372	G	T	COD	nonsyn	GAT>TAT	D>Y	942828:944073	+	-	3-oxoacyl-(acyl carrier protein) synthase II	84	100
23	1	1965262	G	A	COD	nonsyn	CCT>TCT	P>S	1965112:1966582	-	-	diguanylate cyclase	102	100
23	1	2239289	G	A	COD	syn	TAC>TAT	Y>Y	2238541:2239303	-	-	leader peptidase TcpJ	102	99.02
23	2	604148	G	A	COD	nonsyn	GAA>AAA	E>K	603832:604825	+	-	LacI family sucrose operon transcriptional repressor	82	100
25	1	1983762	G	T	COD	nonsyn	GAG>GAT	E>D	1983054:1984659	+	-	sensor histidine kinase	51	98.04
25	2	1068766	G	A	COD	syn	GTC>GTT	V>V	1068642:1070313	-	-	polymerase	44	100
26	1	418358	G	T	IG	-	-	-	-	-	-	-	128	100
26	1	503605	T	A	COD	nonsyn	ATC>AAC	I>N	503255:504686	+	-	D-glycero-D-manno-heptose-7-phosphate 1-kinase	103	100
28	1	1722590	G	A	COD	nonsyn	GCA>ACA	A>T	1721890:1722862	+	-	putative tricarboxylic transport TctC	118	95.76
28	2	19578	C	T	COD	syn	GGC>GGT	G>G	19263:19782	+	-	Hemolysin co-regulated protein	134	97.76
29	1	589230	T	G	COD	nonsyn	GAT>GAG	D>E	588996:591354	+	-	aerobic respiration control sensor protein ArcB	37	97.3
29	1	1271811	T	C	IG	-	-	-	-	-	-	-	34	100
30	1	2096637	A	C	IG	-	-	-	-	-	-	-	203	99.51
30	2	86565	C	T	COD	nonsyn	ATG>ATA	M>I	86138:87800	-	-	sulfate permease, SulP family protein	134	99.25
30	2	390576	T	G	COD	nonsyn	TTT>GTT	F>V	390206:390641	+	-	acetyltransferase	169	100
30	2	433509	C	T	IG	-	-	-	-	-	-	-	182	100
31	1	447963	C	A	COD	nonsyn	ACC>AAC	T>N	447628:448162	+	-	membrane-associated phospholipid phosphatase	151	99.34
31	1	1164832	C	T	COD	syn	AAG>AAA	K>K	1164765:1165488	-	-	hypothetical protein	170	99.41
31	1	2670094	C	T	COD	nonsyn	GGT>AGT	G>S	2669497:2670541	-	-	rod shape-determining protein MreB	145	99.31
31	1	2761561	C	A	COD	syn	GGC>GGA	G>G	2761171:2762059	+	-	permease	145	99.31
31	2	37454	G	T	COD	nonsyn	CTC>ATC	L>I	37127:38693	-	-	methyl-accepting chemotaxis protein	147	99.32
31	2	427993	T	G	COD	nonsyn	TTT>TTG	F>L	427357:428215	+	-	membrane-fusion protein	166	99.4
31	2	1007292	A	C	COD	nonsyn	GAT>GCT	D>A	1006483:1008448	+	-	glycogen operon protein GlgX	171	100
32	1	2191401	T	C	COD	nonsyn	GTA>GCA	V>A	2190625:2192506	+	-	1-deoxy-D-xylulose-5-phosphate synthase	107	100
33	1	127453	G	T	IG	-	-	-	-	-	-	-	118	100
33	1	310475	C	T	IG	-	-	-	-	-	-	-	144	100
33	1	1056350	C	T	COD	nonsyn	GCC>GTC	A>V	1055703:1056399	+	-	orotidine 5'-phosphate decarboxylase	90	98.89
33	1	1710492	A	T	COD	nonsyn	TAT>AAT	Y>N	1710414:1711863	-	-	membrane-associated phospholipid phosphatase	111	100
33	1	2291780	A	G	COD	nonsyn	ACC>GCC	T>A	2290669:2291971	+	-	oxaloacetate decarboxylase subunit beta	113	96.46
34	1	558222	C	A	IG	-	-	-	-	-	-	-	118	98.31
34	1	723890	C	T	COD	syn	GGC>GGT	G>G	723290:724136	+	-	endonuclease/exonuclease/phosphatase	125	99.2
34	1	784872	C	T	IG	-	-	-	-	-	-	-	86	93.02
34	2	752537	C	G	COD	syn	GGG>GGC	G>G	751396:752563	-	-	UDP-glucose 6-dehydrogenase	78	97.44
35	1	344300	C	T	COD	nonsyn	GCA>GTA	A>V	343923:345222	+	-	adenylosuccinate synthetase	57	98.25
35	1	456684	G	C	IG	-	-	-	-	-	-	-	61	100
35	1	1615104	T	G	COD	syn	GGT>GGG	G>G	1614474:1615335	+	potB_2	spermidine/putrescine ABC transporter membrane protein	41	100
35	2	51543	C	T	COD	nonsyn	ACC>ATC	T>I	50959:54214	+	-	protease-like protein	47	100
37	1	2234697	C	A	COD	nonsyn	GGT>TGT	G>C	2234472:2235129	-	tagE-1	tagE protein	89	100
37	2	860250	G	A	COD	nonsyn	GCA>ACA	A>T	859883:860960	+	-	choloylglycine hydrolase	97	100
39	1	254586	G	A	COD	nonsyn	CGC>TGC	R>C	254016:255825	-	-	fumarate reductase flavoprotein subunit	143	100
39	1	1067042	T	G	COD	nonsyn	ATC>CTC	I>L	1066133:1067726	-	nhaB	sodium/proton antiporter	161	98.76
39	1	1858780	C	A	COD	syn	CCC>CCA	P>P	1858519:1859728	+	-	imidazolonepropionase	158	99.37
39	1	2400237	G	A	IG	-	-	-	-	-	-	-	167	100
41	2	913061	G	T	COD	nonsyn	GCT>GAT	A>D	912372:913308	-	-	inner membrane protein YedI	44	97.73
43	1	391362	A	G	COD	nonsyn	ATT>ACT	I>T	390745:391756	-	fbp	fructose-1,6-bisphosphatase	139	100
43	2	44385	G	A	COD	syn	TTC>TTT	F>F	43559:44777	-	-	serine/threonine transporter SstT	128	100
43	2	212432	A	T	IG	-	-	-	-	-	-	-	138	100
45	1	1961515	C	T	COD	syn	CTG>CTA	L>L	1961256:1962606	-	-	ATPase, AAA family	93	98.92
45	1	2221572	A	G	IG	-	-	-	-	-	-	-	90	100
45	2	139118	C	G	COD	nonsyn	AAC>AAG	N>K	137060:140114	+	-	VgrG protein	72	100
45	2	773462	C	T	COD	nonsyn	GGT>AGT	G>S	772481:774446	-	-	phosphoglycerol transferase	58	100
47	1	699007	C	T	COD	nonsyn	GTC>ATC	V>I	696682:699313	-	glnD	PII uridylyl-transferase	126	100
47	1	1373891	G	A	COD	syn	AGC>AGT	S>S	1373545:1374184	-	-	putative outer membrane protein	168	100
47	2	291748	G	T	COD	syn	GCG>GCT	A>A	291337:292057	+	-	carbonic anhydrase	102	99.02
48	1	1306664	C	G	COD	nonsyn	GAC>GAG	D>E	1306274:1307306	+	-	putative multidrug resistance protein	62	100
48	1	1708125	T	C	COD	nonsyn	AAC>AGC	N>S	1707709:1708783	-	hppD	4-hydroxyphenylpyruvate dioxygenase	71	100
48	1	1779975	T	G	COD	syn	CTA>CTC	L>L	1779947:1781270	-	-	6-phospho-beta-glucosidase	76	98.68
48	1	2076455	C	T	COD	syn	GAG>GAA	E>E	2075200:2076871	-	-	glutaminyl-tRNA synthetase	75	100
48	2	561104	C	T	COD	nonsyn	CAA>TAA	Q>*	561097:561505	+	-	nucleoside diphosphate kinase regulator	62	100
48	2	746160	G	T	COD	syn	ACC>ACA	T>T	745973:746990	-	-	UDP-glucose 4-epimerase	42	100
49	1	540987	T	C	COD	syn	AGT>AGC	S>S	540663:542025	+	-	UDP-N-acetylmuramoyl-tripeptide--D-alanyl-D- alanine ligase	75	98.67
49	2	549946	C	A	IG	-	-	-	-	-	-	-	67	100
51	1	784521	C	T	IG	-	-	-	-	-	-	-	132	99.24
51	2	21009	A	C	COD	nonsyn	CAA>CCA	Q>P	19909:21994	+	-	type VI secretion system secreted protein VgrG	128	98.44
51	2	455424	A	C	COD	nonsyn	TAT>TCT	Y>S	453001:455875	+	-	Type I phosphodiesterase / nucleotide pyrophosphatase	125	99.2
51	2	619527	G	A	COD	nonsyn	CAA>TAA	Q>*	618612:620154	-	-	solute:Na+ symporter, SSS family protein	115	99.13
53	1	891597	T	G	COD	nonsyn	GTG>GGG	V>G	890434:892516	+	-	flagellar biosynthesis protein FlhA	119	100
53	1	2151593	T	G	COD	syn	GTA>GTC	V>V	2151016:2152093	-	-	putative polysaccharide biosynthesis protein	107	100
53	1	2862612	G	A	COD	nonsyn	CTT>TTT	L>F	2862408:2862642	-	-	putative acyl carrier protein	80	100
57	1	290230	C	T	COD	nonsyn	GTT>ATT	V>I	289927:290503	-	-	hypothetical protein	76	100
57	1	2260541	T	C	COD	nonsyn	ATA>GTA	I>V	2260010:2262266	-	tagA	ToxR-activated gene A protein	40	100
59	1	928260	C	T	COD	syn	GAC>GAT	D>D	926538:929223	+	-	bifunctional acetaldehyde-CoA/alcohol dehydrogenase	109	100
59	1	975591	A	C	COD	nonsyn	GAT>GCT	D>A	975415:976129	+	-	metal-dependent protease	105	100
59	1	2185470	C	T	IG	-	-	-	-	-	-	-	99	100
59	2	102675	G	A	COD	nonsyn	GTC>ATC	V>I	102641:103865	+	-	endo-1,4-beta-xylanase	103	100
61	1	573110	T	G	IG	-	-	-	-	-	-	-	133	100
61	2	332459	T	C	COD	syn	TTT>TTC	F>F	332123:332612	+	-	hypothetical protein	141	100
63	1	2075664	T	C	COD	nonsyn	AAG>AGG	K>R	2075200:2076871	-	-	glutaminyl-tRNA synthetase	69	100
63	2	90407	C	T	COD	nonsyn	GCC>ACC	A>T	90038:91862	-	-	diguanylate cyclase	74	98.65
63	2	621301	C	T	COD	nonsyn	ACA>ATA	T>I	620492:621788	+	-	sugar transporter family protein	61	100
65	1	603133	G	T	IG	-	-	-	-	-	-	-	80	100
65	2	379637	G	C	IG	-	-	-	-	-	-	-	53	100
66	1	629540	C	A	COD	syn	CTG>CTT	L>L	629227:630235	-	-	transcriptional repressor RbsR	91	100
68	2	567791	T	C	COD	nonsyn	AAG>AGG	K>R	567336:567990	-	folE	GTP cyclohydrolase I	52	98.08
70	1	479060	T	G	COD	nonsyn	TCC>GCC	S>A	477997:479290	+	-	diguanylate cyclase	81	97.53
70	1	2669985	G	A	COD	nonsyn	TCT>TTT	S>F	2669497:2670541	-	-	rod shape-determining protein MreB	78	100
70	1	2879362	A	G	COD	nonsyn	CAG>CGG	Q>R	2878586:2879867	+	kdtA	3-deoxy-D-manno-octulosonic-acid transferase	87	100
70	2	843915	G	A	COD	syn	CTG>CTA	L>L	842313:844704	+	-	putative lipase	67	100
71	1	181898	G	A	COD	syn	CAG>CAA	Q>Q	181589:182219	+	-	general secretion pathway protein J	116	100
71	1	357835	G	A	COD	nonsyn	CGC>CAC	R>H	357623:358163	+	rplE	50S ribosomal protein L5	140	100
71	2	237351	C	T	COD	nonsyn	GCT>GTT	A>V	237046:239272	+	-	hemolysin	134	100
73	1	127706	G	T	IG	-	-	-	-	-	-	-	97	100
73	1	128551	T	C	COD	nonsyn	TCC>CCC	S>P	127974:128598	+	-	YhhN-like protein	63	100
73	1	1287615	G	A	COD	nonsyn	ATG>ATA	M>I	1287168:1288011	+	-	formate transporter	73	100
73	1	2169091	G	A	COD	syn	TAC>TAT	Y>Y	2168802:2170227	-	treB	PTS system trehalose(maltose)-specific transporter subunits IIBC	59	100
73	1	2910733	T	C	IG	-	-	-	-	-	-	-	67	100
75	2	119288	C	A	COD	syn	CTC>CTA	L>L	118796:120566	+	-	type VI secretion system protein ImpG	142	100
75	2	987203	G	A	COD	syn	CGC>CGT	R>R	987031:987490	-	-	MarR family transcriptional regulator	137	100

## Sheet: B. cenocepacia WT
Lineage	Chromosome	Site	AncestralBase	MutatedBase	CODorIG	SYNorNONSYN	AACode	AAChange	GeneLocation	Strand	GeneName	Product	Coverage	Consensus
1	1	16497	G	A	COD	nonsyn	CCG>CTG	P>L	16186:17272	-	-	catalase domain-containing protein	43	100
1	1	2664603	G	A	COD	nonsyn	AGC>AAC	S>N	2664280:2664835	+	-	hypothetical protein	60	100
1	1	3043685	T	C	COD	nonsyn	GTG>GCG	V>A	3043608:3044451	+	-	hypothetical protein	44	100
1	1	3363861	G	A	COD	nonsyn	GCC>GTC	A>V	3363820:3364801	-	-	ATPase central domain-containing protein	12	91.67
1	2	1061345	C	T	COD	nonsyn	CGC>TGC	R>C	1061176:1061377	+	-	GntR family transcriptional regulator	49	100
1	2	1139831	T	G	COD	nonsyn	ACG>CCG	T>P	1138061:1140548	-	-	Beta-mannosidase	50	98
1	2	2757083	A	C	COD	nonsyn	GTG>GGG	V>G	2756286:2757216	-	-	galactose 1-dehydrogenase	43	100
1	3	506801	C	A	COD	syn	TCG>TCT	S>S	506164:506995	-	-	secreted protein	46	100
2	1	1475865	C	G	COD	syn	CTC>CTG	L>L	1474881:1477206	+	-	molybdopterin binding aldehyde oxidase and xanthine dehydrogenase	65	100
2	1	2300483	T	G	COD	nonsyn	ATC>CTC	I>L	2299463:2300993	-	-	proton-translocating NADH-quinone oxidoreductase, chain M	72	100
2	2	879700	G	T	COD	nonsyn	GAC>TAC	D>Y	878085:880011	+	-	selenocysteine-specific translation elongation factor	58	100
2	2	1142455	C	G	COD	syn	TCG>TCC	S>S	1141596:1142571	-	-	hypothetical protein	62	100
2	2	1245654	A	C	COD	nonsyn	CTC>CGC	L>R	1244365:1246021	-	-	IclR family transcriptional regulator	45	100
2	2	1895853	T	C	COD	nonsyn	TGG>CGG	W>R	1895009:1896629	+	-	hypothetical protein	63	98.41
2	2	1895854	G	C	COD	nonsyn	TGG>TCG	W>S	1895009:1896629	+	-	hypothetical protein	63	98.41
2	2	1912983	G	A	COD	syn	CTG>TTG	L>L	1912728:1913799	-	-	2-nitropropane dioxygenase	60	98.33
2	3	107672	G	T	COD	syn	CTG>CTT	L>L	106445:107753	+	-	sodium:dicarboxylate symporter	50	100
4	2	2277624	T	A	COD	nonsyn	ATT>AAT	I>N	2276629:2277955	+	-	ATPase central domain-containing protein	62	100
4	2	2516556	A	C	COD	nonsyn	GAC>GCC	D>A	2516146:2516824	+	-	TetR family transcriptional regulator	57	98.25
4	P	41941	C	T	COD	syn	CGC>CGT	R>R	41146:42028	+	-	hypothetical protein	41	100
6	1	524402	T	A	COD	nonsyn	GTG>GAG	V>E	523698:524799	+	-	hypothetical protein	24	100
6	1	680460	T	A	COD	nonsyn	CTC>CAC	L>H	680404:681790	+	-	UDP-N-acetylmuramate	51	94.12
6	1	1911475	G	A	COD	nonsyn	CGG>TGG	R>W	1911439:1912141	-	-	TonB family protein	36	100
8	2	900035	C	T	COD	nonsyn	ACG>ATG	T>M	898656:901041	+	-	response regulator receiver protein	63	95.24
8	3	299835	A	G	COD	nonsyn	ATG>GTG	M>V	299594:300755	+	-	hypothetical protein	41	97.56
8	3	582298	C	A	IG	-	-	-	-	-	-	-	29	100
10	1	1931764	G	A	COD	syn	GCG>GCA	A>A	1931452:1932562	+	-	RND family efflux transporter MFP subunit	44	100
10	1	2171739	T	A	COD	nonsyn	TTG>ATG	L>M	2171630:2172122	+	-	hypothetical protein	74	98.65
10	2	1404156	C	G	COD	nonsyn	GCG>GGG	A>G	1403704:1404226	+	-	prolyl-tRNA synthetase	111	100
10	2	2324860	G	A	COD	syn	CGG>CGA	R>R	2324341:2324953	+	-	alpha/beta hydrolase	85	100
10	2	2617857	T	C	COD	nonsyn	AAG>GAG	K>E	2616927:2619522	-	-	aconitate hydratase	106	100
10	2	2949250	G	T	COD	syn	GCG>GCT	A>A	2949142:2950111	+	-	BNR repeat-containing glycosyl hydrolase	100	99
10	P	136142	C	G	COD	syn	CTC>CTG	L>L	135869:136157	+	-	hypothetical protein	59	100
11	1	2162521	A	C	COD	nonsyn	GAC>GCC	D>A	2159222:2162693	+	-	transcription-repair coupling factor	68	100
11	1	2926912	A	C	COD	nonsyn	GAC>GCC	D>A	2925920:2927087	+	-	BNR repeat-containing glycosyl hydrolase	70	100
11	1	3456910	A	C	COD	nonsyn	GTG>GGG	V>G	3456503:3457286	-	-	extracellular solute-binding protein	82	100
11	2	1011220	C	T	COD	syn	GGC>GGT	G>G	1010518:1011460	+	-	hypothetical protein	66	100
11	2	1246284	A	G	COD	nonsyn	ACA>GCA	T>A	1246148:1247159	+	-	beta-lactamase domain-containing protein	68	100
12	1	934070	A	G	COD	nonsyn	ACC>GCC	T>A	933607:935194	+	-	2Fe-2S ferredoxin, iron-sulfur binding site	93	100
12	2	349488	G	C	COD	nonsyn	GGC>CGC	G>R	349430:350222	+	-	hypothetical protein	93	100
12	2	1519311	G	C	COD	nonsyn	GTG>CTG	V>L	1516067:1522178	+	-	alpha-2-macroglobulin domain-containing protein	65	100
13	1	490954	G	A	COD	nonsyn	GCC>ACC	A>T	490506:491028	+	-	ClpXP protease specificity-enhancing factor	46	100
13	1	1230821	A	G	IG	-	-	-	-	-	-	-	43	95.35
14	1	266370	T	G	COD	nonsyn	AAC>CAC	N>H	266094:266481	-	-	hypothetical protein	79	98.73
14	1	279661	C	T	IG	-	-	-	-	-	-	-	72	100
14	1	402998	G	A	COD	nonsyn	CGC>CAC	R>H	401667:403770	+	-	elongation factor G	65	100
14	1	743097	C	T	COD	syn	CTG>TTG	L>L	742505:743471	+	-	LysR family transcriptional regulator	67	100
14	1	1569454	G	T	COD	nonsyn	CCG>CAG	P>Q	1569200:1571156	-	-	ribokinase-like domain-containing protein	53	100
14	1	2594908	T	G	COD	nonsyn	GTG>GGG	V>G	2594666:2595527	+	-	ATPase	58	100
14	2	1853826	G	A	COD	nonsyn	CCC>CTC	P>L	1852876:1854235	-	-	YscD/HrpQ family type III secretion apparatus protein	65	100
15	2	2460332	G	C	COD	nonsyn	AAC>AAG	N>K	2460319:2461864	-	-	methyl-accepting chemotaxis sensory transducer with Pas/Pac sensor	39	97.44
15	3	99812	G	T	COD	nonsyn	GCA>TCA	A>S	96619:99817	+	-	hydrophobe/amphiphile efflux-1 (HAE1) family protein	45	100
15	3	788228	T	A	COD	nonsyn	GAG>GTG	E>V	787437:788448	-	-	binding-protein-dependent transport system inner membrane protein	40	100
15	3	804404	T	C	COD	nonsyn	GAT>GGT	D>G	804291:805596	-	-	HipA domain-containing protein	32	100
16	1	143863	G	C	COD	nonsyn	GCG>CCG	A>P	143490:145116	+	-	major facilitator transporter	22	100
16	1	891896	A	C	IG	-	-	-	-	-	-	-	24	100
16	1	895002	A	C	COD	nonsyn	AAT>CAT	N>H	894683:895631	+	-	AraC family transcriptional regulator	29	100
16	2	1139124	C	T	COD	syn	CTG>CTA	L>L	1138061:1140548	-	-	Beta-mannosidase	16	100
17	1	2460055	A	C	IG	-	-	-	-	-	-	-	9	100
17	2	1556122	G	A	COD	nonsyn	GGT>AGT	G>S	1556073:1556409	+	-	hypothetical protein	10	100
17	2	1684640	A	G	COD	nonsyn	ATC>ACC	I>T	1683702:1685103	-	-	major facilitator transporter	12	100
20	1	1941561	T	A	COD	nonsyn	CTG>CAG	L>Q	1940770:1941655	+	-	beta-lactamase domain-containing protein	40	100
20	2	345032	C	T	COD	nonsyn	CCG>TCG	P>S	344995:345493	+	-	hypothetical protein	31	100
20	2	1046813	C	T	COD	syn	CTG>CTA	L>L	1046416:1048009	-	-	aldehyde dehydrogenase	40	100
20	2	1597026	G	C	COD	nonsyn	CGG>CCG	R>P	1596343:1597810	+	-	RND efflux system outer membrane lipoprotein	38	100
23	1	198133	C	T	COD	syn	TCC>TCT	S>S	197614:198499	+	-	amidohydrolase 2	68	98.53
23	1	488852	C	T	COD	nonsyn	GCG>GTG	A>V	487566:488949	+	-	cytochrome b/b6 domain-containing protein	68	100
23	1	1721694	A	T	COD	nonsyn	ATC>AAC	I>N	1721479:1722310	-	-	arginyl-tRNA-protein transferase	66	100
23	2	1534339	G	A	COD	syn	CTG>CTA	L>L	1532197:1534963	+	-	magnesium-translocating P-type ATPase	67	100
23	2	1842430	C	T	COD	syn	CAC>CAT	H>H	1829905:1843435	+	-	hypothetical protein	67	98.51
23	2	2197996	G	A	COD	syn	GAC>GAT	D>D	2195472:2198484	-	-	sarcosine oxidase subunit alpha	61	98.36
23	3	952563	A	C	IG	-	-	-	-	-	-	-	38	100
23	3	958125	G	A	COD	syn	AAC>AAT	N>N	957758:958814	-	-	porin	71	100
23	3	974655	A	G	COD	nonsyn	TGG>CGG	W>R	974112:974661	-	-	hypothetical protein	55	100
24	1	143249	G	C	COD	syn	CTC>CTG	L>L	142441:143326	-	-	LysR family transcriptional regulator	31	100
24	1	1131159	G	T	COD	nonsyn	CAT>AAT	H>N	1130625:1132002	-	-	amidase	31	100
24	1	2153602	T	C	COD	nonsyn	AAC>GAC	N>D	2152108:2153611	-	-	hypothetical protein	25	100
24	2	1409088	A	T	COD	syn	GGT>GGA	G>G	1408931:1409564	-	-	lysine exporter protein LysE/YggA	21	100
24	3	598965	C	T	COD	nonsyn	ATG>ATA	M>I	598670:599591	-	-	LysR family transcriptional regulator	36	100
25	1	210362	A	G	COD	nonsyn	ACT>GCT	T>A	209830:210478	+	-	hypothetical protein	7	100
26	1	3245621	G	A	COD	nonsyn	CTC>TTC	L>F	3245465:3245870	-	-	hypothetical protein	10	100
26	1	3301432	G	A	COD	nonsyn	GCG>GTG	A>V	3300335:3301826	-	-	aldehyde dehydrogenase	12	100
26	3	934488	G	C	COD	nonsyn	GGC>CGC	G>R	933632:935219	+	-	methyl-accepting chemotaxis sensory transducer	14	100
27	1	268577	T	G	COD	nonsyn	TGT>GGT	C>G	266986:268591	+	-	hypothetical protein	28	100
27	1	489535	C	T	COD	nonsyn	CAG>TAG	Q>*	488970:489729	+	-	cytochrome c1	25	100
27	1	821875	T	G	IG	-	-	-	-	-	-	-	32	100
27	1	2277932	G	C	COD	syn	CCG>CCC	P>P	2276612:2278205	+	-	malate synthase	23	100
27	2	1427947	A	G	COD	nonsyn	GTC>GCC	V>A	1427450:1428608	-	-	hypothetical protein	19	100
28	1	530374	A	T	COD	nonsyn	AAC>TAC	N>Y	528741:531303	+	-	Rhs element Vgr protein	31	100
28	1	949702	C	G	COD	nonsyn	GGC>CGC	G>R	948991:949780	-	-	hypothetical protein	24	100
28	1	1299570	T	G	COD	nonsyn	TTC>GTC	F>V	1299557:1301021	+	astD	succinylglutamic semialdehyde dehydrogenase	28	100
28	1	2208015	C	T	COD	nonsyn	GTG>ATG	V>M	2207316:2208777	-	-	inosine 5'-monophosphate dehydrogenase	25	100
28	2	217063	A	G	COD	nonsyn	GTC>GCC	V>A	216668:217565	-	-	DNA-binding transcriptional regulator CynR	30	100
28	2	723656	G	A	COD	nonsyn	CAG>TAG	Q>*	723089:723959	-	-	molybdenum ABC transporter, periplasmic molybdate-binding protein	20	100
28	2	1054295	C	T	COD	nonsyn	ACG>ATG	T>M	1053477:1054746	+	-	FAD-dependent pyridine nucleotide-disulfide oxidoreductase	20	100
28	2	1400801	G	A	COD	nonsyn	CCG>CTG	P>L	1399248:1401114	-	-	phosphoenolpyruvate carboxykinase	19	100
28	3	947845	C	T	COD	nonsyn	GCG>GTG	A>V	947225:947927	+	-	GntR family transcriptional regulator	24	100
29	1	2275670	G	T	IG	-	-	-	-	-	-	-	15	93.33
29	1	3149991	C	T	COD	nonsyn	GCC>ACC	A>T	3149577:3150543	-	-	type 11 methyltransferase	10	100
29	2	1637902	G	A	COD	nonsyn	GCG>GTG	A>V	1636610:1637945	-	-	hypothetical protein	11	100
30	1	421773	G	T	COD	nonsyn	CGC>CTC	R>L	420448:422296	+	-	protein-disulfide reductase	20	100
30	1	1519949	G	A	COD	nonsyn	GTG>ATG	V>M	1517998:1520344	+	-	cellulose synthase regulator protein	15	100
30	1	3260079	T	A	COD	nonsyn	CTG>CAG	L>Q	3259423:3260317	+	-	dihydrodipicolinate synthase	23	100
30	1	3282866	T	C	COD	nonsyn	CTG>CCG	L>P	3282792:3283824	+	-	bile acid:sodium symporter	26	100
30	2	1834260	C	T	COD	nonsyn	GCG>GTG	A>V	1829905:1843435	+	-	hypothetical protein	6	100
30	2	2323029	A	G	COD	nonsyn	AAT>AGT	N>S	2322901:2323438	+	-	N-acetyltransferase GCN5	36	100
30	2	2743224	A	T	COD	nonsyn	GAT>GAA	D>E	2742026:2743751	-	-	feruloyl esterase	29	100
31	1	1672194	A	G	COD	nonsyn	GAC>GGC	D>G	1671628:1672726	+	-	AFG1 family ATPase	41	100
31	1	1799647	C	A	COD	nonsyn	GCG>GAG	A>E	1799234:1799903	+	-	extracytoplasmic-function sigma-70 factor	48	97.92
31	P	38370	C	T	IG	-	-	-	-	-	-	-	33	100
32	1	2500685	T	C	COD	nonsyn	GAC>GGC	D>G	2499390:2500701	-	-	NADH-quinone oxidoreductase subunit F	14	100
32	2	1448148	C	A	IG	-	-	-	-	-	-	-	13	100
32	2	2230367	C	G	COD	syn	CCC>CCG	P>P	2229782:2230670	+	-	hypothetical protein	16	100
32	3	83699	G	C	COD	nonsyn	GTC>CTC	V>L	83527:84424	+	-	2-dehydropantoate 2-reductase	13	100
33	1	1241162	C	T	COD	nonsyn	GCG>GTG	A>V	1239834:1241331	+	-	protease Do	40	100
33	1	1585184	G	C	COD	nonsyn	GCG>CCG	A>P	1585114:1586476	+	-	peptidoglycan-binding LysM	26	100
33	1	1886599	G	A	IG	-	-	-	-	-	-	-	21	100
33	1	2010310	G	A	IG	-	-	-	-	-	-	-	36	100
33	2	1488915	A	C	COD	nonsyn	ACC>CCC	T>P	1488881:1489970	+	-	sodium/calcium exchanger membrane region	42	100
33	2	1710471	T	C	COD	nonsyn	GTG>GCG	V>A	1709803:1710511	+	-	MgtC/SapB transporter	37	100
33	2	2099191	G	A	COD	nonsyn	GAC>AAC	D>N	2098914:2099799	+	-	formyltetrahydrofolate deformylase	35	100
33	2	2307930	G	A	COD	syn	CAC>CAT	H>H	2307320:2308928	-	-	propionyl-CoA carboxylase	40	97.5
33	3	601522	G	T	COD	nonsyn	GAA>TAA	E>*	601059:601863	+	-	naphthoate synthase	37	100
33	3	839791	C	G	COD	nonsyn	GCG>CCG	A>P	839428:840118	-	-	polar amino acid ABC transporter inner membrane subunit	36	100
34	1	3186629	G	A	COD	nonsyn	GGT>GAT	G>D	3186621:3188415	+	-	YadA domain-containing protein	59	100
34	2	246914	A	C	COD	nonsyn	GAC>GCC	D>A	246702:248517	+	-	endonuclease/exonuclease/phosphatase	8	100
34	2	246917	G	A	COD	nonsyn	GGT>GAT	G>D	246702:248517	+	-	endonuclease/exonuclease/phosphatase	10	90
34	3	457371	T	C	COD	nonsyn	GTG>GCG	V>A	456274:457948	+	-	electron-transferring-flavoprotein dehydrogenase	63	100
35	1	2509657	A	C	COD	nonsyn	TCG>GCG	S>A	2509456:2509726	-	rpsO	30S ribosomal protein S15	31	93.55
35	2	1552375	G	T	COD	nonsyn	ACG>AAG	T>K	1550762:1552784	-	-	fusaric acid resistance protein region	22	100
36	1	329402	T	G	IG	-	-	-	-	-	-	-	77	98.7
36	1	1318402	T	G	COD	nonsyn	ATG>CTG	M>L	1317883:1321003	-	-	acriflavin resistance protein	67	100
36	1	1905103	G	A	COD	nonsyn	ACG>ATG	T>M	1904111:1906937	-	-	TonB-dependent receptor	55	100
36	1	2829105	T	C	COD	nonsyn	GTG>GCG	V>A	2828881:2829811	+	-	ornithine carbamoyltransferase	72	100
36	2	105075	C	T	IG	-	-	-	-	-	-	-	76	96.05
36	2	1794047	C	T	COD	nonsyn	CGC>TGC	R>C	1793242:1794538	+	-	aspartate carbamoyltransferase	43	100
37	1	616099	A	G	COD	nonsyn	AAT>GAT	N>D	616023:616392	+	-	hypothetical protein	49	85.71
37	1	616106	A	G	COD	nonsyn	CAA>CGA	Q>R	616023:616392	+	-	hypothetical protein	44	84.09
37	1	1242710	C	T	COD	nonsyn	CTC>TTC	L>F	1241770:1243564	+	-	GTP-binding protein LepA	39	100
37	1	2718375	G	A	IG	-	-	-	-	-	-	-	58	100
37	1	2858805	G	A	COD	syn	GAC>GAT	D>D	2858669:2860277	-	-	benzoylformate decarboxylase	40	100
37	1	3370374	A	G	IG	-	-	-	-	-	-	-	53	100
37	2	2498655	T	C	IG	-	-	-	-	-	-	-	69	100
37	2	2873473	G	A	COD	nonsyn	GTG>ATG	V>M	2873121:2873907	+	-	3-oxoadipate enol-lactonase	41	95.12
38	1	1143092	C	A	COD	nonsyn	GGG>TGG	G>W	1141643:1144595	-	-	formate dehydrogenase subunit alpha	34	88.24
38	1	1443230	C	G	COD	nonsyn	GAC>GAG	D>E	1442984:1443446	+	-	phosphohistidine phosphatase SixA	41	100
38	1	1746589	G	T	IG	-	-	-	-	-	-	-	26	100
38	1	2006678	G	A	COD	syn	AAC>AAT	N>N	2005768:2007157	-	-	HflK protein	34	100
38	1	2775333	T	G	COD	nonsyn	GAT>GCT	D>A	2774560:2775697	-	-	quinolinate synthetase	40	97.5
38	1	3472699	C	T	COD	syn	ACG>ACA	T>T	3472050:3473142	-	-	AraC family transcriptional regulator	39	97.44
41	1	482440	G	A	IG	-	-	-	-	-	-	-	10	100
41	1	1687067	C	G	COD	syn	GCC>GCG	A>A	1686926:1687925	+	-	type II secretion system protein	11	100
41	1	2529411	G	T	IG	-	-	-	-	-	-	-	13	100
41	2	566938	T	G	IG	-	-	-	-	-	-	-	8	100
43	1	274748	T	G	COD	nonsyn	GAC>GCC	D>A	273969:275118	-	-	DegT/DnrJ/EryC1/StrS aminotransferase	59	100
43	1	2519086	G	C	IG	-	-	-	-	-	-	-	67	98.51
43	1	3392052	T	A	COD	nonsyn	CAG>CTG	Q>L	3391921:3392965	-	-	aldo/keto reductase	89	98.88
43	2	1464603	G	C	COD	syn	CCG>CCC	P>P	1464459:1465221	+	-	uroporphyrin-III C-methyltransferase	50	100
45	1	410641	C	A	IG	-	-	-	-	-	-	-	51	100
45	1	633251	A	T	COD	nonsyn	AGT>TGT	S>C	632818:633571	+	-	polypeptide-transport-associated domain-containing protein	51	100
45	1	2278790	T	C	IG	-	-	-	-	-	-	-	31	100
45	1	2956210	A	C	IG	-	-	-	-	-	-	-	46	100
47	1	2637999	T	G	IG	-	-	-	-	-	-	-	71	100
47	2	56491	C	T	COD	nonsyn	CTC>TTC	L>F	56028:57351	+	-	major facilitator transporter	108	99.07
47	2	1049263	T	C	COD	nonsyn	ACC>GCC	T>A	1048081:1049707	-	-	amino acid permease	92	98.91
47	2	1576119	C	G	COD	nonsyn	CCC>GCC	P>A	1575854:1578026	+	-	hypothetical protein	81	97.53
47	2	1999344	A	G	COD	syn	TTG>CTG	L>L	1998669:1999917	-	-	major facilitator transporter	66	96.97
49	1	704006	C	T	COD	nonsyn	CCG>CTG	P>L	702516:704874	+	-	malic enzyme	25	96
49	1	962338	G	T	COD	nonsyn	GAC>TAC	D>Y	962298:962889	+	-	hypothetical protein	20	100
49	1	1237260	C	T	COD	syn	GCC>GCT	A>A	1236900:1237365	+	-	hypothetical protein	26	100
49	1	1790862	C	T	COD	syn	CGC>CGT	R>R	1787976:1791117	+	-	multidrug efflux protein	26	100
49	3	635097	C	A	COD	nonsyn	GCG>TCG	A>S	633831:636111	-	-	oxidoreductase alpha (molybdopterin) subunit	27	96.3
49	3	786897	G	A	COD	syn	GTC>GTT	V>V	786554:787424	-	-	binding-protein-dependent transport system inner membrane protein	23	100
49	3	825928	A	T	IG	-	-	-	-	-	-	-	18	94.44
51	1	844960	C	T	COD	nonsyn	ACC>ATC	T>I	844904:846818	+	-	para-aminobenzoate synthase subunit I	53	98.11
51	1	1891445	C	T	COD	nonsyn	CGT>CAT	R>H	1891410:1894131	-	-	TonB-dependent receptor	46	100
51	1	2001100	T	C	IG	-	-	-	-	-	-	-	41	97.56
51	1	2947147	T	G	COD	nonsyn	GTC>GGC	V>G	2946839:2947151	+	-	cupin 2 domain-containing protein	9	100
51	2	751890	C	T	COD	nonsyn	GCC>GTC	A>V	750823:753241	+	-	RNA polymerase sigma factor RpoD	23	100
51	2	1966193	A	T	COD	nonsyn	ATC>AAC	I>N	1965783:1966923	-	-	enoyl-CoA hydratase/isomerase	50	92
53	1	436433	C	T	COD	syn	TTC>TTT	F>F	435692:436559	+	-	hypothetical protein	23	100
53	1	667816	T	A	COD	nonsyn	CTG>CAG	L>Q	665339:668345	+	-	ribonucleotide-diphosphate reductase subunit alpha	26	100
56	1	615897	G	A	COD	nonsyn	GCG>ACG	A>T	614228:615902	+	-	Long-chain-fatty-acid--CoA ligase	32	100
56	1	1532848	G	A	IG	-	-	-	-	-	-	-	26	100
56	1	1629896	C	T	COD	syn	CTG>TTG	L>L	1628791:1630699	+	thrS	threonyl-tRNA synthetase	23	100
56	1	1894779	A	G	IG	-	-	-	-	-	-	-	28	96.43
56	1	2812999	G	A	COD	syn	ACG>ACA	T>T	2811847:2813284	+	-	EmrB/QacA family drug resistance transporter	33	96.97
56	1	2859819	G	C	COD	nonsyn	TAC>TAG	Y>*	2858669:2860277	-	-	benzoylformate decarboxylase	24	100
56	3	18850	G	C	COD	nonsyn	GCT>CCT	A>P	18660:19581	+	-	LysR family transcriptional regulator	15	100
57	1	241724	A	T	COD	syn	ACT>ACA	T>T	241495:242050	-	-	hypothetical protein	104	100
57	1	637822	C	T	COD	syn	ATC>ATT	I>I	637075:637993	+	lpxC	UDP-3-O-[3-hydroxymyristoyl] N-acetylglucosamine deacetylase	76	98.68
57	1	1030872	G	T	COD	nonsyn	GTG>TTG	V>L	1030604:1031084	+	-	hypothetical protein	65	100
57	1	1068623	G	T	IG	-	-	-	-	-	-	-	60	100
57	1	2281168	T	C	IG	-	-	-	-	-	-	-	53	100
57	1	2946490	G	A	COD	syn	GTG>GTA	V>V	2946082:2946766	+	-	ThiJ/PfpI domain-containing protein	53	96.23
57	1	3093773	G	A	COD	syn	GGC>GGT	G>G	3093175:3094282	-	-	A/G-specific adenine glycosylase	68	100
57	2	595584	A	G	COD	nonsyn	CTA>CCA	L>P	592459:595882	-	-	hypothetical protein	98	100
59	1	2656172	G	A	COD	nonsyn	CGG>TGG	R>W	2654921:2656343	-	-	alpha,alpha-trehalose-phosphate synthase	44	100
59	2	1085421	C	T	IG	-	-	-	-	-	-	-	52	100
59	2	1650074	A	G	COD	nonsyn	ATG>GTG	M>V	1650073:1651603	+	-	EmrB/QacA family drug resistance transporter	55	100
59	2	2092431	G	C	COD	nonsyn	TTC>TTG	F>L	2092109:2093360	-	-	major facilitator transporter	49	97.96
59	3	765013	G	A	COD	syn	CTC>CTT	L>L	762885:765525	-	-	cytochrome c oxidase subunit I	38	100
62	1	1465720	C	T	IG	-	-	-	-	-	-	-	70	100
62	1	1840176	G	A	COD	nonsyn	GGC>AGC	G>S	1840040:1841129	+	-	cobalamin biosynthesis protein CobW	74	97.3
62	1	3247269	T	C	COD	nonsyn	GAA>GGA	E>G	3246421:3247708	-	-	diguanylate phosphodiesterase	48	100
62	2	1288889	A	G	COD	syn	GAT>GAC	D>D	1288270:1289692	-	-	di-heme cytochrome c peroxidase	59	100
62	3	382570	C	T	COD	nonsyn	GGC>AGC	G>S	381430:382786	-	-	xanthine/uracil/vitamin C permease	52	100
63	1	1853286	C	T	COD	syn	ATC>ATT	I>I	1852380:1853682	+	-	CitMHS family citrate/H+ symporter	22	100
63	1	1905389	T	G	COD	nonsyn	ACC>CCC	T>P	1904111:1906937	-	-	TonB-dependent receptor	23	100
63	1	2087196	C	T	COD	syn	CTG>TTG	L>L	2087045:2087516	+	-	LysM domain/BON superfamily protein	29	100
63	2	1419197	A	G	IG	-	-	-	-	-	-	-	62	100
63	2	2293256	T	G	COD	nonsyn	TTC>GTC	F>V	2293054:2293522	+	-	hypothetical protein	49	100
63	3	338442	C	A	COD	nonsyn	TGG>TTG	W>L	337738:338599	-	-	hypothetical protein	40	100
65	1	46681	C	T	COD	nonsyn	CCG>TCG	P>S	46194:47121	+	-	LysR family transcriptional regulator	71	100
65	1	1990472	C	G	COD	nonsyn	GGC>GCC	G>A	1990140:1990980	-	-	hypothetical protein	20	100
65	1	2733816	T	C	COD	nonsyn	TCG>CCG	S>P	2733164:2734838	+	-	dihydroxy-acid dehydratase	90	97.78
65	2	473020	C	T	COD	nonsyn	GCG>GTG	A>V	472898:474005	+	-	NAD/NADP octopine/nopaline dehydrogenase	48	100
65	2	838242	C	A	COD	syn	CGC>CGA	R>R	837615:838428	+	truA	tRNA pseudouridine synthase A	76	100
65	2	1875993	C	A	COD	syn	GTG>GTT	V>V	1875182:1876151	-	-	phosphate acetyltransferase	67	100
65	3	231616	A	C	COD	nonsyn	GAC>GCC	D>A	230135:232142	+	-	Sel1 domain-containing protein	54	100
65	3	585589	T	G	COD	nonsyn	ACC>CCC	T>P	585448:586861	-	-	hypothetical protein	55	100
68	1	760328	G	A	IG	-	-	-	-	-	-	-	63	100
68	1	2726975	G	A	COD	syn	GCC>GCT	A>A	2726230:2727049	-	-	ABC transporter-like protein	32	100
68	1	2894404	G	T	IG	-	-	-	-	-	-	-	45	97.78
68	2	1420005	G	T	COD	syn	ACG>ACT	T>T	1419801:1420875	+	-	acyltransferase	48	100
68	2	2045786	G	A	COD	syn	CTG>TTG	L>L	2041829:2046314	-	-	hypothetical protein	56	96.43
68	3	297137	G	T	COD	nonsyn	GGC>GTC	G>V	295485:297339	+	-	ABC transporter	68	100
69	1	1216039	C	T	COD	nonsyn	CGC>TGC	R>C	1215864:1217340	+	-	hypothetical protein	51	98.04
69	1	2819210	T	G	IG	-	-	-	-	-	-	-	46	100
69	2	42434	G	A	COD	nonsyn	CGG>CAG	R>Q	41790:42810	+	-	hypothetical protein	60	96.67
69	2	2256823	G	A	COD	nonsyn	TGG>TAG	W>*	2256407:2257346	+	-	AraC family transcriptional regulator	67	97.01
69	2	2403171	G	T	COD	nonsyn	CCG>CAG	P>Q	2402470:2403424	-	-	aminotransferase, class IV	57	100
69	3	95320	C	A	IG	-	-	-	-	-	-	-	51	96.08
69	3	722751	A	G	COD	nonsyn	ATC>ACC	I>T	722728:723217	-	-	hypothetical protein	62	98.39
71	1	2505432	C	G	COD	syn	CGG>CGC	R>R	2504954:2505710	-	tpiA	triosephosphate isomerase	61	100
71	2	482081	C	A	COD	syn	CCG>CCT	P>P	481294:482275	-	-	binding-protein-dependent transport system inner membrane protein	75	100
71	3	286180	G	A	COD	nonsyn	CAG>TAG	Q>*	285547:286672	-	-	filamentation induced by cAMP protein fic	92	100
71	3	369326	A	G	COD	nonsyn	ACG>GCG	T>A	368536:369775	+	-	RND family efflux transporter MFP subunit	74	100
71	3	525319	A	G	COD	nonsyn	GAG>GGG	E>G	524774:525524	+	-	ABC transporter	83	100
74	1	219763	C	T	COD	syn	ACG>ACA	T>T	219606:220080	-	-	hypothetical protein	80	100
74	1	647922	C	T	COD	nonsyn	GGC>GAC	G>D	647443:648355	-	-	prepilin peptidase	70	100
74	1	1039807	C	G	IG	-	-	-	-	-	-	-	79	100
74	1	2750800	C	G	COD	nonsyn	GCG>CCG	A>P	2750170:2751073	-	-	LysR family transcriptional regulator	70	100
74	2	1150973	C	T	COD	nonsyn	GGC>AGC	G>S	1150838:1151954	-	-	alanine dehydrogenase	66	100
74	3	335734	G	A	COD	nonsyn	CCG>CTG	P>L	335345:336524	-	-	L-carnitine dehydratase/bile acid-inducible protein F	85	100

## Sheet: Residuals of wave fit
MA Lines	First chr1 Intervala	Last chr1 Intervala	Sum of Residuals
Vf-mut	1	8	19.69
	2	9	18.14
	3	10	19.45
	4	11	22.14
	5	12	26.7
	6	13	25.25
	7	14	18.13
	8	15	14.01
Vc-mut	1	6	3.84
	2	7	3.88
	3	8	5.21
	4	9	5.76
	5	10	5.33
	6	11	5.46
	7	12	5.06
	8	13	4.86
	9	14	3.45
	10	15	2.53
Vf-wt	1	8	19.34
	2	9	18.98
	3	10	19.86
	4	11	18.09
	5	12	21.47
	6	13	19.45
	7	14	18.14
	8	15	19.69
Vc-wt	1	6	3.84
	2	7	3.88
	3	8	5.21
	4	9	5.76
	5	10	5.33
	6	11	5.46
	7	12	5.06
	8	13	9.95
	9	14	9
	10	15	6.74
Bc-wt	1	16	29.45
	2	17	28.68
	3	18	26.97
